# Supplementary material for: The topology of synergy: Linking topological and information-theoretic approaches to higher-order interactions in complex systems
Source: PLoS Comput Biol. 2025 Nov 13;21(11):e1013649. doi: 10.1371/journal.pcbi.1013649 (PMC12643269; doi:10.1371/journal.pcbi.1013649)
Supplement: S5 Data — (PY) [file pcbi.1013649.s006.py]

#!/usr/bin/env python3
# -*- coding: utf-8 -*-
"""
Created on Tue Nov  5 11:07:53 2024

@author: tvarley
"""

import sys
import os

import numpy as np
import pandas as pd
import jpype as jp

from scipy.spatial.distance import pdist, squareform
from ripser import ripser
from sklearn.decomposition import PCA
from ast import literal_eval

# %%

# Getting JVM Running
jarLocation = "/users/t/f/tfvarley/.local/share/JIDT/infodynamics.jar"

if not (os.path.isfile(jarLocation)):
    exit(
        "infodynamics.jar not found (expected at "
        + os.path.abspath(jarLocation)
        + ") - are you running from demos/python?"
    )

# Start the JVM (add the "-Xmx" option with say 1024M if you get crashes due to not enough memory space)
if (
    jp.isJVMStarted() == False
):  # jp.startJVM is stupid and won't naturally check if the JVM is running.
    jp.startJVM(jp.getDefaultJVMPath(), "-ea", "-Djava.class.path=" + jarLocation)


def jidt_oinfo(data: np.ndarray) -> float:
    """
    Wrapper function for the Kraskov JIDT O-information.
    """
    oinfo_calc_class = jp.JPackage(
        "infodynamics.measures.continuous.kraskov"
    ).OInfoCalculatorKraskov
    oinfo_calc = oinfo_calc_class()

    oinfo_calc.initialise(data.shape[1])

    oinfo_calc.setProperty("k", "4")
    # oinfo_calc.setProperty("NORM_TYPE", "EUCLIDEAN") # Uncomment to change from default of the maximum  norm
    oinfo_calc.setProperty("NORMALISE", "false")

    oinfo_calc.setObservations(jp.JArray(jp.JDouble, 2)(data.tolist()))

    return oinfo_calc.computeAverageLocalOfObservations()


def jidt_total_correlation(data: np.ndarray) -> float:

    tc_calc_class = jp.JPackage(
        "infodynamics.measures.continuous.kraskov"
    ).MultiInfoCalculatorKraskov1
    tc_calc = tc_calc_class()
    tc_calc.initialise(data.shape[1])

    tc_calc.setProperty("k", "4")
    # oinfo_calc.setProperty("NORM_TYPE", "EUCLIDEAN") # Uncomment to change from default of the maximum  norm
    tc_calc.setProperty("NORMALISE", "false")
    tc_calc.setObservations(jp.JArray(jp.JDouble, 2)(data.tolist()))

    return tc_calc.computeAverageLocalOfObservations()


def jidt_dual_total_correlation(data: np.ndarray) -> float:

    tc_calc_class = jp.JPackage(
        "infodynamics.measures.continuous.kraskov"
    ).DualTotalCorrelationCalculatorKraskov
    tc_calc = tc_calc_class()
    tc_calc.initialise(data.shape[1])

    tc_calc.setProperty("k", "4")
    # oinfo_calc.setProperty("NORM_TYPE", "EUCLIDEAN") # Uncomment to change from default of the maximum  norm
    tc_calc.setProperty("NORMALISE", "false")
    tc_calc.setObservations(jp.JArray(jp.JDouble, 2)(data.tolist()))

    return tc_calc.computeAverageLocalOfObservations()


# %%

argv = int(sys.argv[1])
# %%
in_dir = "/gpfs1/home/t/f/tfvarley/Code/kraskov_o/data/"
out_dir = "/gpfs1/home/t/f/tfvarley/Code/kraskov_o/results/"
""""
files = [
    "140925_bold_s1.npz",
    "140925_bold_s2.npz",
    "140925_bold_s3.npz",
    "140925_bold_s0.npz",
]
"""
files = [
    "123925_bold_s1.npz",
    "123925_bold_s2.npz",
    "123925_bold_s3.npz",
    "123925_bold_s0.npz",
]

data = np.hstack([np.load(in_dir + file)["arr_0"] for file in files])

num_samples = 50

df_syn = pd.read_csv("df_syn2.csv")
df_syn = df_syn.sort_values("oinfo", ascending=True)
df_syn.index = np.arange(df_syn.shape[0])

results = pd.DataFrame(
    columns=[
        "idx_1",
        "idx_2",
        "idx_3",
        "oinfo",
        "tc",
        "dtc",
        "diameter",
        "max_pers",
        "num_voids",
        "exp_var_ratio",
    ]
)
# %%
for i in range(argv * num_samples, (argv + 1) * num_samples):
    if i < df_syn.shape[0]:

        idxs = (
            int(df_syn.iloc[i]["idx_1"]),
            int(df_syn.iloc[i]["idx_2"]),
            int(df_syn.iloc[i]["idx_3"]),
        )

        data_idxs = data[idxs, :].T

        choice = np.random.choice(data_idxs.shape[0], size=1100, replace=False)

        dmat = squareform(pdist(data_idxs[choice, :], metric="chebyshev"))

        pca = PCA()
        rotate = pca.fit_transform(data_idxs)

        rips = ripser(X=dmat, maxdim=2, distance_matrix=True)

        # %%

        results.loc[i, "idx_1"] = idxs[0]
        results.loc[i, "idx_2"] = idxs[1]
        results.loc[i, "idx_3"] = idxs[2]

        results.loc[i, "oinfo"] = df_syn.iloc[i]["oinfo"]
        results.loc[i, "tc"] = df_syn.iloc[i]["tc"]
        results.loc[i, "dtc"] = df_syn.iloc[i]["dtc"]

        results.loc[i, "oinfo_pca"] = jidt_oinfo(rotate)
        results.loc[i, "tc_pca"] = jidt_total_correlation(rotate)
        results.loc[i, "dtc_pca"] = jidt_dual_total_correlation(rotate)

        results.loc[i, "diameter"] = np.max(dmat)

        diagram = rips["dgms"]

        results.loc[i, "num_voids"] = diagram[2].shape[0]
        results.loc[i, "mean_pers"] = np.mean(diagram[2][:, 1] - diagram[2][:, 0])
        results.loc[i, "med_pers"] = np.median(diagram[2][:, 1] - diagram[2][:, 0])
        results.loc[i, "max_pers"] = np.max(diagram[2][:, 1] - diagram[2][:, 0])

        results.loc[i, "exp_var_ratio"] = df_syn.iloc[i]["exp_var_ratio"]

results.to_csv(out_dir + "syn_{0}.csv".format(argv), index=False)
