# Supplementary material for: The topology of synergy: Linking topological and information-theoretic approaches to higher-order interactions in complex systems
Source: PLoS Comput Biol. 2025 Nov 13;21(11):e1013649. doi: 10.1371/journal.pcbi.1013649 (PMC12643269; doi:10.1371/journal.pcbi.1013649)
Supplement: S6 Data — (CSV) [file pcbi.1013649.s007.csv]

-9.635297954082489014e-02	-1.088022813200950623e-01	-1.265023648738861084e-01	-1.462036967277526855e-01	-1.655412316322326660e-01	-1.831817030906677246e-01	-1.988018304109573364e-01	-2.129174768924713135e-01	-2.266031503677368164e-01	-2.411490529775619507e-01	-2.576983869075775146e-01	-2.769011855125427246e-01	-2.986150383949279785e-01	-3.216816484928131104e-01	-3.438100814819335938e-01	-3.615945875644683838e-01	-3.706842362880706787e-01	-3.661048412322998047e-01	-3.427110910415649414e-01	-2.957262694835662842e-01	-2.213159352540969849e-01	-1.171353682875633240e-01	1.720167510211467743e-02	1.797797083854675293e-01	3.661986887454986572e-01	5.695797204971313477e-01	7.807778716087341309e-01	9.888123273849487305e-01	1.181503176689147949e+00	1.346287727355957031e+00	1.471157312393188477e+00	1.545644879341125488e+00	1.561785101890563965e+00	1.514964342117309570e+00	1.404586553573608398e+00	1.234483957290649414e+00	1.012998819351196289e+00	7.526812553405761719e-01	4.695659577846527100e-01	1.820317655801773071e-01	-9.069105982780456543e-02	-3.302435278892517090e-01	-5.209078192710876465e-01	-6.512102484703063965e-01	-7.151416540145874023e-01	-7.128152251243591309e-01	-6.504503488540649414e-01	-5.396555662155151367e-01	-3.960800468921661377e-01	-2.375897169113159180e-01
-7.693956494331359863e-01	-7.971062064170837402e-01	-7.896892428398132324e-01	-7.452816367149353027e-01	-6.667487621307373047e-01	-5.612269639968872070e-01	-4.391565620899200439e-01	-3.129457235336303711e-01	-1.954329907894134521e-01	-9.832511097192764282e-02	-3.077778220176696777e-02	1.734584686346352100e-03	-1.860026037320494652e-03	-3.800440579652786255e-02	-9.882170706987380981e-02	-1.729498356580734253e-01	-2.468281686305999756e-01	-3.063035309314727783e-01	-3.383708000183105469e-01	-3.328367173671722412e-01	-2.836945652961730957e-01	-1.900313794612884521e-01	-5.634460970759391785e-02	1.077803373336791992e-01	2.886044681072235107e-01	4.696821868419647217e-01	6.336610317230224609e-01	7.642305493354797363e-01	8.479942679405212402e-01	8.760395050048828125e-01	8.450146913528442383e-01	7.575796246528625488e-01	6.221754550933837891e-01	4.521506726741790771e-01	2.643584609031677246e-01	7.740602642297744751e-02	-9.023302793502807617e-02	-2.220295816659927368e-01	-3.049462437629699707e-01	-3.305763304233551025e-01	-2.957850396633148193e-01	-2.028169184923171997e-01	-5.888808146119117737e-02	1.246728450059890747e-01	3.336320817470550537e-01	5.522754192352294922e-01	7.649039030075073242e-01	9.572506546974182129e-01	1.117681384086608887e+00	1.238065361976623535e+00
1.840320527553558350e-01	2.396691739559173584e-01	3.066405653953552246e-01	3.826391696929931641e-01	4.622800648212432861e-01	5.378172993659973145e-01	6.002110242843627930e-01	6.404080986976623535e-01	6.506742835044860840e-01	6.258060932159423828e-01	5.640647411346435547e-01	4.677110612392425537e-01	3.430677950382232666e-01	2.000926434993743896e-01	5.150122940540313721e-02	-8.846684545278549194e-02	-2.055017203092575073e-01	-2.867287099361419678e-01	-3.220863640308380127e-01	-3.054089248180389404e-01	-2.350840866565704346e-01	-1.142123043537139893e-01	4.973717033863067627e-02	2.457121610641479492e-01	4.601909518241882324e-01	6.784778833389282227e-01	8.860262036323547363e-01	1.069647431373596191e+00	1.218490481376647949e+00	1.324713349342346191e+00	1.383808255195617676e+00	1.394587755203247070e+00	1.358882665634155273e+00	1.281031250953674316e+00	1.167265892028808594e+00	1.025091767311096191e+00	8.627303838729858398e-01	6.886649727821350098e-01	5.112824440002441406e-01	3.385799229145050049e-01	1.778948605060577393e-01	3.562566637992858887e-02	-8.306580781936645508e-02	-1.745506376028060913e-01	-2.369841337203979492e-01	-2.704555392265319824e-01	-2.769840657711029053e-01	-2.603283226490020752e-01	-2.256086766719818115e-01	-1.787753552198410034e-01
2.105660736560821533e-02	1.351696103811264038e-01	2.285550385713577271e-01	2.967860400676727295e-01	3.361358940601348877e-01	3.439362645149230957e-01	3.189538121223449707e-01	2.617380619049072266e-01	1.748917996883392334e-01	6.321652233600616455e-02	-6.630322337150573730e-02	-2.047019004821777344e-01	-3.414318859577178955e-01	-4.649553894996643066e-01	-5.635092258453369141e-01	-6.260050535202026367e-01	-6.430043578147888184e-01	-6.076870560646057129e-01	-5.167075395584106445e-01	-3.708269298076629639e-01	-1.752135306596755981e-01	6.066233664751052856e-02	3.235691785812377930e-01	5.974617600440979004e-01	8.647546768188476562e-01	1.107797741889953613e+00	1.310404539108276367e+00	1.459271311759948730e+00	1.545129895210266113e+00	1.563501477241516113e+00	1.514962553977966309e+00	1.404899239540100098e+00	1.242797851562500000e+00	1.041193962097167969e+00	8.144453763961791992e-01	5.775058269500732422e-01	3.448482751846313477e-01	1.296307444572448730e-01	-5.687279254198074341e-02	-2.056118696928024292e-01	-3.099404573440551758e-01	-3.657152652740478516e-01	-3.713656365871429443e-01	-3.279534578323364258e-01	-2.392030358314514160e-01	-1.114541143178939819e-01	4.652182385325431824e-02	2.238919287919998169e-01	4.083442986011505127e-01	5.868693590164184570e-01
-3.330274950712919235e-03	-2.391593996435403824e-03	-3.419567132368683815e-03	-2.790613798424601555e-03	1.395925413817167282e-03	9.093765169382095337e-03	1.841793954372406006e-02	2.605500817298889160e-02	2.789846807718276978e-02	1.980653963983058929e-02	-1.625455450266599655e-03	-3.837610036134719849e-02	-9.047102183103561401e-02	-1.556755900382995605e-01	-2.294413447380065918e-01	-3.051177263259887695e-01	-3.744177520275115967e-01	-4.281021356582641602e-01	-4.568249881267547607e-01	-4.520636200904846191e-01	-4.070469141006469727e-01	-3.175931274890899658e-01	-1.827774494886398315e-01	-5.362553521990776062e-03	2.080595195293426514e-01	4.472468793392181396e-01	6.988245248794555664e-01	9.471273422241210938e-01	1.175329089164733887e+00	1.366777658462524414e+00	1.506426334381103516e+00	1.582223773002624512e+00	1.586326718330383301e+00	1.516007184982299805e+00	1.374159097671508789e+00	1.169343113899230957e+00	9.153397679328918457e-01	6.302210092544555664e-01	3.349829912185668945e-01	5.182396993041038513e-02	-1.978043019771575928e-01	-3.952040672302246094e-01	-5.262999534606933594e-01	-5.831607580184936523e-01	-5.649840831756591797e-01	-4.783948659896850586e-01	-3.369773626327514648e-01	-1.600417941808700562e-01	2.928163111209869385e-02	2.064431756734848022e-01
-1.141747236251831055e-01	-1.826757490634918213e-01	-2.403181195259094238e-01	-2.834057807922363281e-01	-3.103401064872741699e-01	-3.216632902622222900e-01	-3.198186159133911133e-01	-3.086672127246856689e-01	-2.928412258625030518e-01	-2.770335078239440918e-01	-2.653265893459320068e-01	-2.606428861618041992e-01	-2.643698751926422119e-01	-2.761828601360321045e-01	-2.940604686737060547e-01	-3.144699633121490479e-01	-3.326899409294128418e-01	-3.432326912879943848e-01	-3.403289020061492920e-01	-3.184414803981781006e-01	-2.727783918380737305e-01	-1.997800171375274658e-01	-9.755747020244598389e-02	3.374240174889564514e-02	1.916767060756683350e-01	3.713862895965576172e-01	5.656527280807495117e-01	7.651619911193847656e-01	9.589861631393432617e-01	1.135270595550537109e+00	1.282086253166198730e+00	1.388381838798522949e+00	1.444959759712219238e+00	1.445390224456787109e+00	1.386783480644226074e+00	1.270341038703918457e+00	1.101616740226745605e+00	8.904225230216979980e-01	6.503326296806335449e-01	3.977677524089813232e-01	1.506846696138381958e-01	-7.304629683494567871e-02	-2.574309110641479492e-01	-3.901106417179107666e-01	-4.638639092445373535e-01	-4.776248633861541748e-01	-4.368371963500976562e-01	-3.530377447605133057e-01	-2.426663339138031006e-01	-1.252078413963317871e-01
1.175644025206565857e-01	-1.317729335278272629e-02	-1.419291943311691284e-01	-2.601041793823242188e-01	-3.609142303466796875e-01	-4.398207962512969971e-01	-4.947229325771331787e-01	-5.258851647377014160e-01	-5.356389880180358887e-01	-5.279159545898437500e-01	-5.076782107353210449e-01	-4.803116023540496826e-01	-4.510398805141448975e-01	-4.244028627872467041e-01	-4.038354456424713135e-01	-3.913692235946655273e-01	-3.874714970588684082e-01	-3.910242319107055664e-01	-3.994362950325012207e-01	-4.088776111602783203e-01	-4.146208167076110840e-01	-4.114789962768554688e-01	-3.943253755569458008e-01	-3.586744070053100586e-01	-3.012852966785430908e-01	-2.207287847995758057e-01	-1.178373694419860840e-01	4.046651534736156464e-03	1.391001790761947632e-01	2.793662846088409424e-01	4.154120683670043945e-01	5.372377038002014160e-01	6.353315114974975586e-01	7.017378807067871094e-01	7.310027480125427246e-01	7.208732366561889648e-01	6.726608872413635254e-01	5.912081003189086914e-01	4.844391047954559326e-01	3.625156879425048828e-01	2.366699278354644775e-01	1.178353503346443176e-01	1.524689141660928726e-02	-6.479676067829132080e-02	-1.198190003633499146e-01	-1.515482366085052490e-01	-1.657150536775588989e-01	-1.712641268968582153e-01	-1.790685355663299561e-01	-2.003095746040344238e-01
3.252841830253601074e-01	2.330884188413619995e-01	1.381001025438308716e-01	4.426839575171470642e-02	-4.598084092140197754e-02	-1.315918713808059692e-01	-2.125798314809799194e-01	-2.896366417407989502e-01	-3.636992573738098145e-01	-4.355379343032836914e-01	-5.054148435592651367e-01	-5.728486776351928711e-01	-6.365043520927429199e-01	-6.942063570022583008e-01	-7.430635690689086914e-01	-7.796803712844848633e-01	-8.004248738288879395e-01	-8.017243146896362305e-01	-7.803622484207153320e-01	-7.337555885314941406e-01	-6.602026224136352539e-01	-5.590964555740356445e-01	-4.311074614524841309e-01	-2.783312499523162842e-01	-1.043936237692832947e-01	8.551086485385894775e-02	2.846778333187103271e-01	4.850802123546600342e-01	6.777029037475585938e-01	8.530197143554687500e-01	1.001586318016052246e+00	1.114705801010131836e+00	1.185115694999694824e+00	1.207645416259765625e+00	1.179794788360595703e+00	1.102174758911132812e+00	9.787488579750061035e-01	8.168091177940368652e-01	6.266324520111083984e-01	4.207965135574340820e-01	2.131766974925994873e-01	1.770451664924621582e-02	-1.529862284660339355e-01	-2.888647615909576416e-01	-3.835885524749755859e-01	-4.352135062217712402e-01	-4.464181363582611084e-01	-4.241929054260253906e-01	-3.790176212787628174e-01	-3.236210048198699951e-01
-4.140135645866394043e-01	-3.396469354629516602e-01	-2.406628280878067017e-01	-1.284152567386627197e-01	-1.555782556533813477e-02	8.549564331769943237e-02	1.639284342527389526e-01	2.115562558174133301e-01	2.234690040349960327e-01	1.982719004154205322e-01	1.379703730344772339e-01	4.757023975253105164e-02	-6.552953273057937622e-02	-1.922814548015594482e-01	-3.228105902671813965e-01	-4.472522437572479248e-01	-5.565403699874877930e-01	-6.430746912956237793e-01	-7.011983990669250488e-01	-7.274359464645385742e-01	-7.204766869544982910e-01	-6.809312701225280762e-01	-6.109285950660705566e-01	-5.136457681655883789e-01	-3.928755819797515869e-01	-2.527148127555847168e-01	-9.743177890777587891e-02	6.848195195198059082e-02	2.401128113269805908e-01	4.118614196777343750e-01	5.772200226783752441e-01	7.287018299102783203e-01	8.580147624015808105e-01	9.565306305885314941e-01	1.016039490699768066e+00	1.029714941978454590e+00	9.931518435478210449e-01	9.053062200546264648e-01	7.691578269004821777e-01	5.919485092163085938e-01	3.849074542522430420e-01	1.624435633420944214e-01	-5.913577601313591003e-02	-2.632493674755096436e-01	-4.348227977752685547e-01	-5.619980692863464355e-01	-6.375409960746765137e-01	-6.597409844398498535e-01	-6.326624751091003418e-01	-5.656917691230773926e-01
6.326511502265930176e-02	-6.479001790285110474e-02	-1.868568807840347290e-01	-2.972193956375122070e-01	-3.925770521163940430e-01	-4.718902111053466797e-01	-5.359618663787841797e-01	-5.868303179740905762e-01	-6.270708441734313965e-01	-6.591102480888366699e-01	-6.846511960029602051e-01	-7.042822241783142090e-01	-7.173182964324951172e-01	-7.218837141990661621e-01	-7.152147889137268066e-01	-6.941272020339965820e-01	-6.555682420730590820e-01	-5.971602797508239746e-01	-5.176464319229125977e-01	-4.171703457832336426e-01	-2.973585724830627441e-01	-1.612136363983154297e-01	-1.286104042083024979e-02	1.427899152040481567e-01	3.004093170166015625e-01	4.545862674713134766e-01	6.001144647598266602e-01	7.322088479995727539e-01	8.466470837593078613e-01	9.398359656333923340e-01	1.008813261985778809e+00	1.051208734512329102e+00	1.065205931663513184e+00	1.049552202224731445e+00	1.003659963607788086e+00	9.278127551078796387e-01	8.234537839889526367e-01	6.934885978698730469e-01	5.425109267234802246e-01	3.768542110919952393e-01	2.043965756893157959e-01	3.409371152520179749e-02	-1.247324347496032715e-01	-2.632682025432586670e-01	-3.741280734539031982e-01	-4.521866738796234131e-01	-4.951959550380706787e-01	-5.040930509567260742e-01	-4.829451739788055420e-01	-4.385319352149963379e-01
-3.205549418926239014e-01	-5.296548008918762207e-01	-7.190165519714355469e-01	-8.781906366348266602e-01	-1.000002861022949219e+00	-1.080710411071777344e+00	-1.119830846786499023e+00	-1.119713783264160156e+00	-1.084939122200012207e+00	-1.021632671356201172e+00	-9.367740750312805176e-01	-8.375531435012817383e-01	-7.308106422424316406e-01	-6.225866079330444336e-01	-5.177883505821228027e-01	-4.199769198894500732e-01	-3.312671780586242676e-01	-2.523303627967834473e-01	-1.824907958507537842e-01	-1.199152395129203796e-01	-6.189643964171409607e-02	-5.234700161963701248e-03	5.329326167702674866e-02	1.164107099175453186e-01	1.858232319355010986e-01	2.617883682250976562e-01	3.428562283515930176e-01	4.258459508419036865e-01	5.060826539993286133e-01	5.778728127479553223e-01	6.351538896560668945e-01	6.722263097763061523e-01	6.844678521156311035e-01	6.689422130584716797e-01	6.248318552970886230e-01	5.536522865295410156e-01	4.592240750789642334e-01	3.474012911319732666e-01	2.255699783563613892e-01	1.019542142748832703e-01	-1.520853955298662186e-02	-1.185373589396476746e-01	-2.023209780454635620e-01	-2.631706595420837402e-01	-3.004245460033416748e-01	-3.162449896335601807e-01	-3.153901994228363037e-01	-3.046845197677612305e-01	-2.922478318214416504e-01	-2.865710258483886719e-01
4.527289569377899170e-01	2.114468365907669067e-01	-1.771901547908782959e-02	-2.233714014291763306e-01	-3.978492021560668945e-01	-5.374183654785156250e-01	-6.420253515243530273e-01	-7.146774530410766602e-01	-7.605542540550231934e-01	-7.859796881675720215e-01	-7.973875999450683594e-01	-8.004007935523986816e-01	-7.991208434104919434e-01	-7.956901192665100098e-01	-7.901527285575866699e-01	-7.806021571159362793e-01	-7.635661959648132324e-01	-7.345587611198425293e-01	-6.887151598930358887e-01	-6.214345693588256836e-01	-5.289712548255920410e-01	-4.089355468750000000e-01	-2.606822848320007324e-01	-8.557098358869552612e-02	1.129172742366790771e-01	3.292207419872283936e-01	5.559051036834716797e-01	7.840345501899719238e-01	1.003681302070617676e+00	1.204527974128723145e+00	1.376504898071289062e+00	1.510404467582702637e+00	1.598432660102844238e+00	1.634678125381469727e+00	1.615496397018432617e+00	1.539814710617065430e+00	1.409349560737609863e+00	1.228711962699890137e+00	1.005360722541809082e+00	7.493599653244018555e-01	4.729053378105163574e-01	1.896160393953323364e-01	-8.638049662113189697e-02	-3.415027558803558350e-01	-5.638104081153869629e-01	-7.440223097801208496e-01	-8.763354420661926270e-01	-9.589362740516662598e-01	-9.941244721412658691e-01	-9.880120754241943359e-01
-1.596235513687133789e+00	-1.420534610748291016e+00	-1.216934680938720703e+00	-1.001491546630859375e+00	-7.909246683120727539e-01	-6.009371876716613770e-01	-4.447021484375000000e-01	-3.316992223262786865e-01	-2.670205235481262207e-01	-2.511777877807617188e-01	-2.803653776645660400e-01	-3.470804989337921143e-01	-4.409869313240051270e-01	-5.499178767204284668e-01	-6.609373688697814941e-01	-7.613970041275024414e-01	-8.399327397346496582e-01	-8.873430490493774414e-01	-8.972851634025573730e-01	-8.667218685150146484e-01	-7.960627079010009766e-01	-6.889683008193969727e-01	-5.518298149108886719e-01	-3.929868638515472412e-01	-2.217867076396942139e-01	-4.761021584272384644e-02	1.210114583373069763e-01	2.770885229110717773e-01	4.156014025211334229e-01	5.336342453956604004e-01	6.302204728126525879e-01	7.059530019760131836e-01	7.624469995498657227e-01	8.017696738243103027e-01	8.259522914886474609e-01	8.366752862930297852e-01	8.351714015007019043e-01	8.223329186439514160e-01	7.989556193351745605e-01	7.660257816314697266e-01	7.249515652656555176e-01	6.776704192161560059e-01	6.266030669212341309e-01	5.744686126708984375e-01	5.240104198455810547e-01	4.776976406574249268e-01	4.374625086784362793e-01	4.045146107673645020e-01	3.792503476142883301e-01	3.612584769725799561e-01
-3.448776900768280029e-01	-3.167139589786529541e-01	-2.769593596458435059e-01	-2.274305373430252075e-01	-1.706738770008087158e-01	-1.095733344554901123e-01	-4.697157070040702820e-02	1.464470289647579193e-02	7.336131483316421509e-02	1.279433071613311768e-01	1.778426915407180786e-01	2.231335192918777466e-01	2.644056975841522217e-01	3.026415407657623291e-01	3.390859961509704590e-01	3.751101493835449219e-01	4.120609164237976074e-01	4.510943293571472168e-01	4.930006563663482666e-01	5.380418300628662109e-01	5.858303904533386230e-01	6.352789998054504395e-01	6.846401095390319824e-01	7.316406369209289551e-01	7.736983299255371094e-01	8.081929087638854980e-01	8.327550888061523438e-01	8.455339670181274414e-01	8.454014062881469727e-01	8.320657014846801758e-01	8.060771226882934570e-01	7.687313556671142578e-01	7.218979597091674805e-01	6.678156256675720215e-01	6.088978648185729980e-01	5.475808978080749512e-01	4.862271547317504883e-01	4.270740747451782227e-01	3.722079992294311523e-01	3.235351145267486572e-01	2.827294766902923584e-01	2.511464953422546387e-01	2.297058105468750000e-01	2.187584042549133301e-01	2.179646044969558716e-01	2.262115925550460815e-01	2.415971457958221436e-01	2.614949047565460205e-01	2.827031314373016357e-01	3.016644418239593506e-01
-5.578589439392089844e-01	-5.624498724937438965e-01	-5.466573238372802734e-01	-5.131069421768188477e-01	-4.658150970935821533e-01	-4.095414280891418457e-01	-3.490853309631347656e-01	-2.886235415935516357e-01	-2.311763614416122437e-01	-1.782681047916412354e-01	-1.298131495714187622e-01	-8.422440290451049805e-02	-3.871327638626098633e-02	1.026625186204910278e-02	6.648579984903335571e-02	1.333803534507751465e-01	2.135157734155654907e-01	3.081463277339935303e-01	4.169176518917083740e-01	5.377579331398010254e-01	6.669736504554748535e-01	7.995370626449584961e-01	9.295208454132080078e-01	1.050613760948181152e+00	1.156645774841308594e+00	1.242055416107177734e+00	1.302254676818847656e+00	1.333866953849792480e+00	1.334844589233398438e+00	1.304483532905578613e+00	1.243366479873657227e+00	1.153269290924072266e+00	1.037057042121887207e+00	8.985866308212280273e-01	7.426196932792663574e-01	5.747284293174743652e-01	4.011676013469696045e-01	2.286811769008636475e-01	6.421797722578048706e-02	-8.544881641864776611e-02	-2.141797393560409546e-01	-3.169592618942260742e-01	-3.903537988662719727e-01	-4.328655004501342773e-01	-4.451186060905456543e-01	-4.298352003097534180e-01	-3.915908634662628174e-01	-3.363712131977081299e-01	-2.709836065769195557e-01	-2.023962289094924927e-01
-6.503024101257324219e-01	-6.194300055503845215e-01	-5.633547306060791016e-01	-4.880470037460327148e-01	-4.005807638168334961e-01	-3.082161247730255127e-01	-2.175336033105850220e-01	-1.337216794490814209e-01	-6.009038165211677551e-02	2.150493208318948746e-03	5.384416505694389343e-02	9.759595990180969238e-02	1.372839510440826416e-01	1.774311363697052002e-01	2.225096374750137329e-01	2.762578427791595459e-01	3.410954773426055908e-01	4.177174270153045654e-01	5.049284100532531738e-01	5.997477173805236816e-01	6.977695226669311523e-01	7.937194108963012695e-01	8.821140527725219727e-01	9.579160213470458984e-01	1.017080783843994141e+00	1.056921005249023438e+00	1.076244592666625977e+00	1.075264334678649902e+00	1.055313229560852051e+00	1.018427729606628418e+00	9.668908119201660156e-01	9.028311371803283691e-01	8.279661536216735840e-01	7.435469627380371094e-01	6.505140662193298340e-01	5.498203635215759277e-01	4.428327083587646484e-01	3.316990435123443604e-01	2.195692360401153564e-01	1.105906739830970764e-01	9.647316299378871918e-03	-7.812660932540893555e-02	-1.479770392179489136e-01	-1.961881816387176514e-01	-2.206445485353469849e-01	-2.211917340755462646e-01	-1.997304707765579224e-01	-1.600311994552612305e-01	-1.073068827390670776e-01	-4.761997982859611511e-02
-1.508045196533203125e+00	-1.507554173469543457e+00	-1.474723219871520996e+00	-1.412570238113403320e+00	-1.325996756553649902e+00	-1.221486926078796387e+00	-1.106657147407531738e+00	-9.896871447563171387e-01	-8.786682486534118652e-01	-7.809186577796936035e-01	-7.023118734359741211e-01	-6.466731429100036621e-01	-6.153060793876647949e-01	-6.067202687263488770e-01	-6.166326999664306641e-01	-6.382949948310852051e-01	-6.631521582603454590e-01	-6.817849874496459961e-01	-6.850233674049377441e-01	-6.650831699371337891e-01	-6.165601611137390137e-01	-5.371384024620056152e-01	-4.279090166091918945e-01	-2.932587265968322754e-01	-1.403468549251556396e-01	2.175239659845829010e-02	1.831218451261520386e-01	3.341402709484100342e-01	4.665325284004211426e-01	5.741912126541137695e-01	6.536666154861450195e-01	7.042811512947082520e-01	7.278894782066345215e-01	7.283612489700317383e-01	7.109036445617675781e-01	6.813446283340454102e-01	6.454821825027465820e-01	6.085675954818725586e-01	5.749484896659851074e-01	5.478632450103759766e-01	5.293573737144470215e-01	5.202915668487548828e-01	5.204120874404907227e-01	5.284731984138488770e-01	5.424020290374755859e-01	5.595036149024963379e-01	5.766938328742980957e-01	5.907401442527770996e-01	5.984882116317749023e-01	5.970537066459655762e-01
-8.903990387916564941e-01	-8.068323135375976562e-01	-6.979607939720153809e-01	-5.741606950759887695e-01	-4.462369680404663086e-01	-3.246321380138397217e-01	-2.187433391809463501e-01	-1.363713443279266357e-01	-8.330664783716201782e-02	-6.304399669170379639e-02	-7.661277800798416138e-02	-1.225193738937377930e-01	-1.968099325895309448e-01	-2.932744622230529785e-01	-4.038138985633850098e-01	-5.189775228500366211e-01	-6.286511421203613281e-01	-7.228455543518066406e-01	-7.925094962120056152e-01	-8.302820920944213867e-01	-8.310992121696472168e-01	-7.925814390182495117e-01	-7.151554226875305176e-01	-6.018878817558288574e-01	-4.580532014369964600e-01	-2.904965281486511230e-01	-1.068944036960601807e-01	8.496915549039840698e-02	2.777962088584899902e-01	4.651573300361633301e-01	6.416339874267578125e-01	8.027487993240356445e-01	9.447583556175231934e-01	1.064411997795104980e+00	1.158777117729187012e+00	1.225207090377807617e+00	1.261475443840026855e+00	1.266052007675170898e+00	1.238443851470947266e+00	1.179503440856933594e+00	1.091610312461853027e+00	9.786570072174072266e-01	8.458165526390075684e-01	6.991166472434997559e-01	5.448881387710571289e-01	3.891816437244415283e-01	2.372491657733917236e-01	9.317415207624435425e-02	-4.030131548643112183e-02	-1.617389321327209473e-01
-4.444640874862670898e-01	-3.224808573722839355e-01	-1.853376179933547974e-01	-4.270772263407707214e-02	9.474811702966690063e-02	2.162834256887435913e-01	3.120328485965728760e-01	3.739424049854278564e-01	3.965680003166198730e-01	3.776642978191375732e-01	3.185100853443145752e-01	2.239377796649932861e-01	1.020534262061119080e-01	-3.635047376155853271e-02	-1.786655187606811523e-01	-3.115680217742919922e-01	-4.222606122493743896e-01	-4.997306168079376221e-01	-5.358818769454956055e-01	-5.263962149620056152e-01	-4.712109267711639404e-01	-3.745457530021667480e-01	-2.444743067026138306e-01	-9.209182113409042358e-02	6.961880624294281006e-02	2.270890474319458008e-01	3.674873709678649902e-01	4.799162149429321289e-01	5.563552379608154297e-01	5.922514200210571289e-01	5.867010354995727539e-01	5.422196388244628906e-01	4.641579985618591309e-01	3.598671257495880127e-01	2.377535700798034668e-01	1.063651069998741150e-01	-2.637438662350177765e-02	-1.537048220634460449e-01	-2.703170478343963623e-01	-3.724015951156616211e-01	-4.575051069259643555e-01	-5.242582559585571289e-01	-5.720504522323608398e-01	-6.007192730903625488e-01	-6.103149056434631348e-01	-6.009759902954101562e-01	-5.729264020919799805e-01	-5.265787839889526367e-01	-4.627097845077514648e-01	-3.826582431793212891e-01
-3.737294375896453857e-01	-3.045337498188018799e-01	-2.277684509754180908e-01	-1.504738628864288330e-01	-7.882846891880035400e-02	-1.756154000759124756e-02	3.047317080199718475e-02	6.451754271984100342e-02	8.589962124824523926e-02	9.779734909534454346e-02	1.048073694109916687e-01	1.123716682195663452e-01	1.261256039142608643e-01	1.512317359447479248e-01	1.917604506015777588e-01	2.501763999462127686e-01	3.269865214824676514e-01	4.206016957759857178e-01	5.274436473846435547e-01	6.422997713088989258e-01	7.588855624198913574e-01	8.705312013626098633e-01	9.708803892135620117e-01	1.054486155509948730e+00	1.117207884788513184e+00	1.156363010406494141e+00	1.170636177062988281e+00	1.159797191619873047e+00	1.124311923980712891e+00	1.064946413040161133e+00	9.824611544609069824e-01	8.774733543395996094e-01	7.505232691764831543e-01	6.023374199867248535e-01	4.342270493507385254e-01	2.485311627388000488e-01	4.899835959076881409e-02	-1.589884907007217407e-01	-3.684118390083312988e-01	-5.708697438240051270e-01	-7.570600509643554688e-01	-9.174442291259765625e-01	-1.043013453483581543e+00	-1.126078724861145020e+00	-1.161010861396789551e+00	-1.144875764846801758e+00	-1.077908992767333984e+00	-9.637824892997741699e-01	-8.096120357513427734e-01	-6.256685256958007812e-01
-6.750656366348266602e-01	-1.060789823532104492e+00	-1.411668896675109863e+00	-1.700928807258605957e+00	-1.908528566360473633e+00	-2.022932529449462891e+00	-2.041889667510986328e+00	-1.972168326377868652e+00	-1.828307271003723145e+00	-1.630559444427490234e+00	-1.402290225028991699e+00	-1.167153596878051758e+00	-9.463976025581359863e-01	-7.566334605216979980e-01	-6.083291172981262207e-01	-5.051845312118530273e-01	-4.444057345390319824e-01	-4.177665412425994873e-01	-4.132396578788757324e-01	-4.169179797172546387e-01	-4.149381220340728760e-01	-3.951549828052520752e-01	-3.483936786651611328e-01	-2.691959440708160400e-01	-1.560650020837783813e-01	-1.127946656197309494e-02	1.596121937036514282e-01	3.484888374805450439e-01	5.454231500625610352e-01	7.394216060638427734e-01	9.190899133682250977e-01	1.073227286338806152e+00	1.191404342651367188e+00	1.264596343040466309e+00	1.285925269126892090e+00	1.251507282257080078e+00	1.161313533782958984e+00	1.019880414009094238e+00	8.366560339927673340e-01	6.257877945899963379e-01	4.052264988422393799e-01	1.951458454132080078e-01	1.581386476755142212e-02	-1.148208379745483398e-01	-1.834830194711685181e-01	-1.834972053766250610e-01	-1.159630864858627319e-01	1.004084013402462006e-02	1.783018410205841064e-01	3.672820329666137695e-01
-6.290267705917358398e-01	-9.192492961883544922e-01	-1.187588930130004883e+00	-1.415781021118164062e+00	-1.589651942253112793e+00	-1.700109958648681641e+00	-1.743615865707397461e+00	-1.722109198570251465e+00	-1.642422318458557129e+00	-1.515254974365234375e+00	-1.353823661804199219e+00	-1.172323703765869141e+00	-9.843668341636657715e-01	-8.015651106834411621e-01	-6.324196457862854004e-01	-4.816402792930603027e-01	-3.499635457992553711e-01	-2.344706356525421143e-01	-1.293386369943618774e-01	-2.690924517810344696e-02	8.107150346040725708e-02	2.021915912628173828e-01	3.422250449657440186e-01	5.042068958282470703e-01	6.878147721290588379e-01	8.891136646270751953e-01	1.100696563720703125e+00	1.312220454216003418e+00	1.511300802230834961e+00	1.684682607650756836e+00	1.819567561149597168e+00	1.904957056045532227e+00	1.932865858078002930e+00	1.899276852607727051e+00	1.804735898971557617e+00	1.654512405395507812e+00	1.458289504051208496e+00	1.229390263557434082e+00	9.835915565490722656e-01	7.376315593719482422e-01	5.075678825378417969e-01	3.071771860122680664e-01	1.465950161218643188e-01	3.137491643428802490e-02	-3.790967538952827454e-02	-6.547095626592636108e-02	-5.955561995506286621e-02	-3.125299513339996338e-02	6.962651386857032776e-03	4.275249317288398743e-02
-1.343577027320861816e+00	-1.351194620132446289e+00	-1.331568956375122070e+00	-1.287887692451477051e+00	-1.225846171379089355e+00	-1.152818202972412109e+00	-1.076814055442810059e+00	-1.005369424819946289e+00	-9.445177316665649414e-01	-8.979741930961608887e-01	-8.666309714317321777e-01	-8.484132289886474609e-01	-8.385073542594909668e-01	-8.299337625503540039e-01	-8.144048452377319336e-01	-7.833774685859680176e-01	-7.291812896728515625e-01	-6.460794806480407715e-01	-5.311077237129211426e-01	-3.845633566379547119e-01	-2.100622206926345825e-01	-1.415603421628475189e-02	1.944182813167572021e-01	4.057238996028900146e-01	6.096765995025634766e-01	7.970021963119506836e-01	9.599708914756774902e-01	1.092840433120727539e+00	1.191995620727539062e+00	1.255825757980346680e+00	1.284417510032653809e+00	1.279155135154724121e+00	1.242329120635986328e+00	1.176833629608154297e+00	1.086009025573730469e+00	9.736412167549133301e-01	8.440802097320556641e-01	7.023991346359252930e-01	5.544893741607666016e-01	4.069967567920684814e-01	2.670403122901916504e-01	1.417173296213150024e-01	3.745647519826889038e-02	-4.067428410053253174e-02	-8.958022296428680420e-02	-1.085604652762413025e-01	-9.945833683013916016e-02	-6.651226431131362915e-02	-1.592936925590038300e-02	4.475529491901397705e-02
-1.023344755172729492e+00	-1.314155817031860352e+00	-1.572240114212036133e+00	-1.784510374069213867e+00	-1.940595865249633789e+00	-2.033393144607543945e+00	-2.059481143951416016e+00	-2.019362449645996094e+00	-1.917474150657653809e+00	-1.761914968490600586e+00	-1.563860058784484863e+00	-1.336662173271179199e+00	-1.094702482223510742e+00	-8.521032929420471191e-01	-6.214560270309448242e-01	-4.127245545387268066e-01	-2.324653863906860352e-01	-8.344907313585281372e-02	3.528990596532821655e-02	1.280081868171691895e-01	2.014884054660797119e-01	2.640544474124908447e-01	3.244773745536804199e-01	3.908829391002655029e-01	4.697650372982025146e-01	5.651980638504028320e-01	6.783214211463928223e-01	8.071414828300476074e-01	9.466636776924133301e-01	1.089331388473510742e+00	1.225726962089538574e+00	1.345466136932373047e+00	1.438219547271728516e+00	1.494778513908386230e+00	1.508083939552307129e+00	1.474123716354370117e+00	1.392597198486328125e+00	1.267247676849365234e+00	1.105779647827148438e+00	9.193203449249267578e-01	7.214376926422119141e-01	5.268035531044006348e-01	3.496499657630920410e-01	2.022190690040588379e-01	9.341879934072494507e-02	2.787340618669986725e-02	5.498360842466354370e-03	2.164655923843383789e-02	6.778704375028610229e-02	1.326056718826293945e-01
-4.877037703990936279e-01	-7.770005464553833008e-01	-1.001743793487548828e+00	-1.151633739471435547e+00	-1.224168658256530762e+00	-1.224186301231384277e+00	-1.162695646286010742e+00	-1.055187225341796875e+00	-9.196435213088989258e-01	-7.744754552841186523e-01	-6.365908384323120117e-01	-5.197675824165344238e-01	-4.334663450717926025e-01	-3.821751475334167480e-01	-3.653259873390197754e-01	-3.777661919593811035e-01	-4.107016324996948242e-01	-4.529725611209869385e-01	-4.924890995025634766e-01	-5.176481604576110840e-01	-5.185743570327758789e-01	-4.880710840225219727e-01	-4.222159981727600098e-01	-3.205792307853698730e-01	-1.860768347978591919e-01	-2.450076118111610413e-02	1.562120765447616577e-01	3.468810021877288818e-01	5.380406975746154785e-01	7.208361625671386719e-01	8.877429366111755371e-01	1.033043146133422852e+00	1.153038978576660156e+00	1.246037244796752930e+00	1.312171101570129395e+00	1.353126168251037598e+00	1.371825814247131348e+00	1.372092485427856445e+00	1.358287811279296875e+00	1.334920287132263184e+00	1.306218743324279785e+00	1.275697112083435059e+00	1.245748281478881836e+00	1.217323303222656250e+00	1.189744591712951660e+00	1.160694360733032227e+00	1.126397728919982910e+00	1.081998467445373535e+00	1.022101640701293945e+00	9.414384365081787109e-01
2.350421100854873657e-01	2.156165987253189087e-01	2.035109102725982666e-01	2.023214846849441528e-01	2.143403738737106323e-01	2.401540130376815796e-01	2.784301936626434326e-01	3.259316086769104004e-01	3.777641654014587402e-01	4.278428852558135986e-01	4.695365726947784424e-01	4.964334666728973389e-01	5.031546950340270996e-01	4.861252307891845703e-01	4.442037343978881836e-01	3.790783882141113281e-01	2.953514158725738525e-01	2.002712488174438477e-01	1.031150221824645996e-01	1.427191775292158127e-02	-5.587455257773399353e-02	-9.813468903303146362e-02	-1.056245863437652588e-01	-7.465942203998565674e-02	-5.310086999088525772e-03	9.845367074012756348e-02	2.290566116571426392e-01	3.760119378566741943e-01	5.269262790679931641e-01	6.686896085739135742e-01	7.887092828750610352e-01	8.760585188865661621e-01	9.224389791488647461e-01	9.228881001472473145e-01	8.761971592903137207e-01	7.850231528282165527e-01	6.556954383850097656e-01	4.977270066738128662e-01	3.230578303337097168e-01	1.450790017843246460e-01	-2.248891443014144897e-02	-1.667687594890594482e-01	-2.768472135066986084e-01	-3.447416722774505615e-01	-3.661282658576965332e-01	-3.407691717147827148e-01	-2.726032435894012451e-01	-1.694911718368530273e-01	-4.262841492891311646e-02	9.433857351541519165e-02
-4.176355600357055664e-01	-5.295184850692749023e-01	-6.254657506942749023e-01	-7.007324099540710449e-01	-7.520394921302795410e-01	-7.776302695274353027e-01	-7.772655487060546875e-01	-7.521733641624450684e-01	-7.049533724784851074e-01	-6.394168138504028320e-01	-5.603377819061279297e-01	-4.730952382087707520e-01	-3.832083940505981445e-01	-2.957957088947296143e-01	-2.150173187255859375e-01	-1.435749977827072144e-01	-8.234547823667526245e-02	-3.020909242331981659e-02	1.588547974824905396e-02	6.060726568102836609e-02	1.096946075558662415e-01	1.692149490118026733e-01	2.447026222944259644e-01	3.402686417102813721e-01	4.577921032905578613e-01	5.963065028190612793e-01	7.516794800758361816e-01	9.166525006294250488e-01	1.081261396408081055e+00	1.233610153198242188e+00	1.360922694206237793e+00	1.450768351554870605e+00	1.492332220077514648e+00	1.477607369422912598e+00	1.402377009391784668e+00	1.266888380050659180e+00	1.076124548912048340e+00	8.396245837211608887e-01	5.708380937576293945e-01	2.860528230667114258e-01	2.991711255162954330e-03	-2.607740163803100586e-01	-4.894146323204040527e-01	-6.702463626861572266e-01	-7.947845458984375000e-01	-8.593301773071289062e-01	-8.650392293930053711e-01	-8.174979090690612793e-01	-7.258861660957336426e-01	-6.018573641777038574e-01
-1.127034068107604980e+00	-1.485758185386657715e+00	-1.776513218879699707e+00	-1.981872320175170898e+00	-2.092213392257690430e+00	-2.106000900268554688e+00	-2.029340505599975586e+00	-1.874913811683654785e+00	-1.660426259040832520e+00	-1.406724810600280762e+00	-1.135748386383056641e+00	-8.684816956520080566e-01	-6.230939626693725586e-01	-4.134364426136016846e-01	-2.480477988719940186e-01	-1.297594308853149414e-01	-5.591673403978347778e-02	-1.915134117007255554e-02	-8.575852029025554657e-03	-1.123649533838033676e-02	-1.365663949400186539e-02	-3.321626689285039902e-03	3.001628816127777100e-02	9.330825507640838623e-02	1.895261853933334351e-01	3.173767030239105225e-01	4.714340269565582275e-01	6.426807045936584473e-01	8.194031715393066406e-01	9.883527159690856934e-01	1.136052966117858887e+00	1.250128388404846191e+00	1.320537328720092773e+00	1.340610384941101074e+00	1.307819366455078125e+00	1.224205255508422852e+00	1.096407413482666016e+00	9.352474808692932129e-01	7.548546791076660156e-01	5.713750720024108887e-01	4.013718366622924805e-01	2.600922286510467529e-01	1.598117202520370483e-01	1.084725484251976013e-01	1.087983399629592896e-01	1.579986810684204102e-01	2.480958104133605957e-01	3.668238222599029541e-01	4.989847242832183838e-01	6.281023025512695312e-01
-1.616551399230957031e+00	-1.621909260749816895e+00	-1.575253605842590332e+00	-1.485267519950866699e+00	-1.364749908447265625e+00	-1.228786349296569824e+00	-1.092693090438842773e+00	-9.700211286544799805e-01	-8.708831071853637695e-01	-8.008030056953430176e-01	-7.602089047431945801e-01	-7.445953488349914551e-01	-7.453046441078186035e-01	-7.508095502853393555e-01	-7.483333349227905273e-01	-7.256120443344116211e-01	-6.725882291793823242e-01	-5.828264951705932617e-01	-4.544697403907775879e-01	-2.906058728694915771e-01	-9.899553656578063965e-02	1.088012382388114929e-01	3.187755346298217773e-01	5.161080956459045410e-01	6.868740320205688477e-01	8.195941448211669922e-01	9.064449667930603027e-01	9.439988136291503906e-01	9.334272146224975586e-01	8.801691532135009766e-01	7.931293249130249023e-01	6.835230588912963867e-01	5.635219216346740723e-01	4.448750615119934082e-01	3.376752436161041260e-01	2.494126707315444946e-01	1.844177693128585815e-01	1.437386572360992432e-01	1.254422813653945923e-01	1.252729594707489014e-01	1.375572830438613892e-01	1.562138944864273071e-01	1.757167577743530273e-01	1.918735951185226440e-01	2.023159116506576538e-01	2.066458314657211304e-01	2.062422633171081543e-01	2.037809789180755615e-01	2.025660276412963867e-01	2.057945132255554199e-01
-5.167269110679626465e-01	-5.265049338340759277e-01	-5.206382870674133301e-01	-4.977786540985107422e-01	-4.592629075050354004e-01	-4.087739288806915283e-01	-3.516751825809478760e-01	-2.941414117813110352e-01	-2.422281205654144287e-01	-2.010157108306884766e-01	-1.739306747913360596e-01	-1.623033285140991211e-01	-1.651786565780639648e-01	-1.793683469295501709e-01	-1.997171193361282349e-01	-2.195525765419006348e-01	-2.312883138656616211e-01	-2.271466255187988281e-01	-1.999580860137939453e-01	-1.439791321754455566e-01	-5.565458908677101135e-02	6.575894355773925781e-02	2.177909761667251587e-01	3.946461975574493408e-01	5.874292254447937012e-01	7.847135663032531738e-01	9.734247922897338867e-01	1.139963507652282715e+00	1.271460533142089844e+00	1.357027769088745117e+00	1.388866305351257324e+00	1.363103985786437988e+00	1.280269622802734375e+00	1.145362257957458496e+00	9.675182104110717773e-01	7.593257427215576172e-01	5.358588695526123047e-01	3.135151267051696777e-01	1.087383702397346497e-01	-6.328991055488586426e-02	-1.899089962244033813e-01	-2.620947659015655518e-01	-2.753344476222991943e-01	-2.301611900329589844e-01	-1.322624832391738892e-01	7.892023772001266479e-03	1.759126633405685425e-01	3.547941446304321289e-01	5.265552401542663574e-01	6.740551590919494629e-01
-6.525415182113647461e-01	-6.626532077789306641e-01	-6.607881784439086914e-01	-6.451504826545715332e-01	-6.155889630317687988e-01	-5.734155774116516113e-01	-5.210263133049011230e-01	-4.613945186138153076e-01	-3.975235819816589355e-01	-3.319479227066040039e-01	-2.663581967353820801e-01	-2.014037519693374634e-01	-1.366947442293167114e-01	-7.099492847919464111e-02	-2.567620249465107918e-03	7.038807868957519531e-02	1.492872387170791626e-01	2.347753494977951050e-01	3.264776766300201416e-01	4.229226708412170410e-01	5.216440558433532715e-01	6.194299459457397461e-01	7.126599550247192383e-01	7.976563572883605957e-01	8.709865212440490723e-01	9.296740293502807617e-01	9.713109731674194336e-01	9.940888881683349609e-01	9.967877268791198730e-01	9.787566661834716797e-01	9.399166703224182129e-01	8.807989358901977539e-01	8.026153445243835449e-01	7.073550820350646973e-01	5.978822112083435059e-01	4.780093431472778320e-01	3.525116145610809326e-01	2.270444780588150024e-01	1.079301536083221436e-01	1.792332157492637634e-03	-8.495736867189407349e-02	-1.467440426349639893e-01	-1.794939041137695312e-01	-1.812429577112197876e-01	-1.525857895612716675e-01	-9.687484055757522583e-02	-2.010953612625598907e-02	6.950111687183380127e-02	1.622722446918487549e-01	2.479984462261199951e-01
-9.948421716690063477e-01	-1.120998620986938477e+00	-1.198460578918457031e+00	-1.224290013313293457e+00	-1.200499415397644043e+00	-1.134009242057800293e+00	-1.036041498184204102e+00	-9.209948778152465820e-01	-8.049063682556152344e-01	-7.036704421043395996e-01	-6.312184929847717285e-01	-5.978773832321166992e-01	-6.091187000274658203e-01	-6.648728251457214355e-01	-7.595140337944030762e-01	-8.825356960296630859e-01	-1.019827723503112793e+00	-1.155375123023986816e+00	-1.273132085800170898e+00	-1.358805656433105469e+00	-1.401312351226806641e+00	-1.393743157386779785e+00	-1.333754539489746094e+00	-1.223406553268432617e+00	-1.068533062934875488e+00	-8.777922987937927246e-01	-6.615576148033142090e-01	-4.308087527751922607e-01	-1.961593180894851685e-01	3.287982195615768433e-02	2.483459413051605225e-01	4.439706802368164062e-01	6.150687336921691895e-01	7.582498788833618164e-01	8.710597753524780273e-01	9.516606330871582031e-01	9.986442327499389648e-01	1.011028647422790527e+00	9.884399175643920898e-01	9.314268231391906738e-01	8.418185710906982422e-01	7.230160832405090332e-01	5.801151990890502930e-01	4.197895526885986328e-01	2.499029338359832764e-01	7.888013124465942383e-02	-8.508528023958206177e-02	-2.348627299070358276e-01	-3.651138842105865479e-01	-4.727863967418670654e-01
-9.376090764999389648e-01	-1.113789200782775879e+00	-1.212302207946777344e+00	-1.226769208908081055e+00	-1.160184621810913086e+00	-1.024522066116333008e+00	-8.393044471740722656e-01	-6.293112635612487793e-01	-4.217085838317871094e-01	-2.429443895816802979e-01	-1.157709285616874695e-01	-5.673072487115859985e-02	-7.438303530216217041e-02	-1.684593260288238525e-01	-3.300294578075408936e-01	-5.426458716392517090e-01	-7.843177914619445801e-01	-1.030071854591369629e+00	-1.254782676696777344e+00	-1.435927987098693848e+00	-1.555938005447387695e+00	-1.603863000869750977e+00	-1.576189517974853516e+00	-1.476740837097167969e+00	-1.315721869468688965e+00	-1.108074665069580078e+00	-8.713901042938232422e-01	-6.236672401428222656e-01	-3.812199234962463379e-01	-1.569945365190505981e-01	4.050716012716293335e-02	2.076025903224945068e-01	3.451087474822998047e-01	4.574341773986816406e-01	5.512651801109313965e-01	6.340712904930114746e-01	7.126601934432983398e-01	7.919833064079284668e-01	8.743301630020141602e-01	9.589797854423522949e-01	1.042301893234252930e+00	1.118245720863342285e+00	1.179117202758789062e+00	1.216526985168457031e+00	1.222397446632385254e+00	1.189920902252197266e+00	1.114381790161132812e+00	9.937743544578552246e-01	8.291690349578857422e-01	6.248016953468322754e-01
-1.063150882720947266e+00	-1.257380723953247070e+00	-1.402720689773559570e+00	-1.488251686096191406e+00	-1.509042859077453613e+00	-1.466514706611633301e+00	-1.368080377578735352e+00	-1.226127743721008301e+00	-1.056484818458557129e+00	-8.765545487403869629e-01	-7.033331394195556641e-01	-5.515338778495788574e-01	-4.320199489593505859e-01	-3.507168591022491455e-01	-3.081170320510864258e-01	-2.994231879711151123e-01	-3.153004348278045654e-01	-3.431372046470642090e-01	-3.686550557613372803e-01	-3.776690661907196045e-01	-3.577885031700134277e-01	-2.998642325401306152e-01	-1.990319043397903442e-01	-5.525723099708557129e-02	1.266473382711410522e-01	3.375085294246673584e-01	5.647071599960327148e-01	7.934138774871826172e-01	1.008011341094970703e+00	1.193556189537048340e+00	1.337133407592773438e+00	1.428976535797119141e+00	1.463263630867004395e+00	1.438546538352966309e+00	1.357817888259887695e+00	1.228251934051513672e+00	1.060666322708129883e+00	8.687456846237182617e-01	6.680591702461242676e-01	4.748940467834472656e-01	3.049425482749938965e-01	1.719070076942443848e-01	8.612740784883499146e-02	5.337293073534965515e-02	7.395941764116287231e-02	1.423475593328475952e-01	2.473398894071578979e-01	3.729304075241088867e-01	4.997786581516265869e-01	6.071949601173400879e-01
-8.632055521011352539e-01	-8.042809367179870605e-01	-7.205361723899841309e-01	-6.195255517959594727e-01	-5.099627971649169922e-01	-4.008158445358276367e-01	-3.004134893417358398e-01	-2.156645655632019043e-01	-1.514690816402435303e-01	-1.103657409548759460e-01	-9.242461621761322021e-02	-9.536969661712646484e-02	-1.148983165621757507e-01	-1.451577544212341309e-01	-1.793340593576431274e-01	-2.103064507246017456e-01	-2.313174605369567871e-01	-2.366076260805130005e-01	-2.219608575105667114e-01	-1.851093918085098267e-01	-1.259505897760391235e-01	-4.654095694422721863e-02	4.914851859211921692e-02	1.557029038667678833e-01	2.669127881526947021e-01	3.765213787555694580e-01	4.789623618125915527e-01	5.699728727340698242e-01	6.469787359237670898e-01	7.091830372810363770e-01	7.573442459106445312e-01	7.932885885238647461e-01	8.192600607872009277e-01	8.372449874877929688e-01	8.484128713607788086e-01	8.527917861938476562e-01	8.492408990859985352e-01	8.357257843017578125e-01	8.098357319831848145e-01	7.694389820098876953e-01	7.133402228355407715e-01	6.418058276176452637e-01	5.568385720252990723e-01	4.621337950229644775e-01	3.627060353755950928e-01	2.642418146133422852e-01	1.722906082868576050e-01	9.143889695405960083e-02	2.461650781333446503e-02	-2.734064683318138123e-02
-5.225226283073425293e-01	-5.233442783355712891e-01	-5.130479335784912109e-01	-4.920412302017211914e-01	-4.615637362003326416e-01	-4.235319793224334717e-01	-3.803641200065612793e-01	-3.347899615764617920e-01	-2.896434962749481201e-01	-2.476359307765960693e-01	-2.111096382141113281e-01	-1.817844659090042114e-01	-1.605194211006164551e-01	-1.471244990825653076e-01	-1.402613371610641479e-01	-1.374676376581192017e-01	-1.353253126144409180e-01	-1.297726929187774658e-01	-1.165373176336288452e-01	-9.164393693208694458e-02	-5.193651095032691956e-02	4.456510767340660095e-03	7.778245955705642700e-02	1.665076315402984619e-01	2.673788964748382568e-01	3.757094144821166992e-01	4.858601689338684082e-01	5.918573737144470215e-01	6.880597472190856934e-01	7.697802782058715820e-01	8.337731957435607910e-01	8.785209655761718750e-01	9.042933583259582520e-01	9.129860401153564453e-01	9.077817201614379883e-01	8.926890492439270020e-01	8.720250129699707031e-01	8.498948216438293457e-01	8.297194242477416992e-01	8.138463497161865234e-01	8.032743930816650391e-01	7.975150346755981445e-01	7.946086525917053223e-01	7.913013100624084473e-01	7.833781242370605469e-01	7.661313414573669434e-01	7.349200248718261719e-01	6.857656836509704590e-01	6.159134507179260254e-01	5.242891907691955566e-01
-4.066820442676544189e-01	-3.021852970123291016e-01	-1.946052610874176025e-01	-9.377238154411315918e-02	-8.363615721464157104e-03	5.455237627029418945e-02	8.982489258050918579e-02	9.441483765840530396e-02	6.749373674392700195e-02	1.045656111091375351e-02	-7.315625250339508057e-02	-1.778417229652404785e-01	-2.964388728141784668e-01	-4.205667972564697266e-01	-5.411938428878784180e-01	-6.493126153945922852e-01	-7.366703152656555176e-01	-7.964761853218078613e-01	-8.239954710006713867e-01	-8.169410228729248047e-01	-7.755994200706481934e-01	-7.026654481887817383e-01	-6.028047800064086914e-01	-4.820072650909423828e-01	-3.468253016471862793e-01	-2.036120593547821045e-01	-5.787487328052520752e-02	8.615966141223907471e-02	2.257104218006134033e-01	3.593263030052185059e-01	4.865300059318542480e-01	6.073043942451477051e-01	7.215284109115600586e-01	8.284804224967956543e-01	9.265110492706298828e-01	1.012952804565429688e+00	1.084286451339721680e+00	1.136529684066772461e+00	1.165769219398498535e+00	1.168729543685913086e+00	1.143271803855895996e+00	1.088734984397888184e+00	1.006075263023376465e+00	8.978022336959838867e-01	7.677474617958068848e-01	6.207274198532104492e-01	4.621665477752685547e-01	2.977421283721923828e-01	1.330873221158981323e-01	-2.643653564155101776e-02
-1.152936458587646484e+00	-1.044286251068115234e+00	-8.776691555976867676e-01	-6.647997498512268066e-01	-4.224479496479034424e-01	-1.710579842329025269e-01	6.712252646684646606e-02	2.701889574527740479e-01	4.187538623809814453e-01	4.979037940502166748e-01	4.987258613109588623e-01	4.192447066307067871e-01	2.646734714508056641e-01	4.695097357034683228e-02	-2.163894921541213989e-01	-5.039026141166687012e-01	-7.922831773757934570e-01	-1.058560132980346680e+00	-1.282190442085266113e+00	-1.446821808815002441e+00	-1.541546583175659180e+00	-1.561529874801635742e+00	-1.507978439331054688e+00	-1.387495160102844238e+00	-1.210928440093994141e+00	-9.918850064277648926e-01	-7.451028823852539062e-01	-4.848933219909667969e-01	-2.238459140062332153e-01	2.804780937731266022e-02	2.637600004673004150e-01	4.790673255920410156e-01	6.719388961791992188e-01	8.416182398796081543e-01	9.875987768173217773e-01	1.108707666397094727e+00	1.202485084533691406e+00	1.264989256858825684e+00	1.291068196296691895e+00	1.275059580802917480e+00	1.211802244186401367e+00	1.097784996032714844e+00	9.322371482849121094e-01	7.179668545722961426e-01	4.617852568626403809e-01	1.744232773780822754e-01	-1.300812214612960815e-01	-4.354663193225860596e-01	-7.246689796447753906e-01	-9.814065694808959961e-01
-1.002565979957580566e+00	-9.085957407951354980e-01	-7.735456228256225586e-01	-6.144625544548034668e-01	-4.512948989868164062e-01	-3.051436841487884521e-01	-1.962991356849670410e-01	-1.422128677368164062e-01	-1.555881947278976440e-01	-2.427918016910552979e-01	-4.027861058712005615e-01	-6.267540454864501953e-01	-8.985276222229003906e-01	-1.195846796035766602e+00	-1.492373704910278320e+00	-1.760276079177856445e+00	-1.973108649253845215e+00	-2.108647823333740234e+00	-2.151329517364501953e+00	-2.093970298767089844e+00	-1.938544034957885742e+00	-1.695909380912780762e+00	-1.384526491165161133e+00	-1.028329610824584961e+00	-6.540367603302001953e-01	-2.882412970066070557e-01	4.534852132201194763e-02	3.281791806221008301e-01	5.483659505844116211e-01	7.012943029403686523e-01	7.892878651618957520e-01	8.204576373100280762e-01	8.069635033607482910e-01	7.629871964454650879e-01	7.027335166931152344e-01	6.387369632720947266e-01	5.806732773780822754e-01	5.347753167152404785e-01	5.038471817970275879e-01	4.877798557281494141e-01	4.843977689743041992e-01	4.904295504093170166e-01	5.023942589759826660e-01	5.172348022460937500e-01	5.326010584831237793e-01	5.467756986618041992e-01	5.583232045173645020e-01	5.656090974807739258e-01	5.663674473762512207e-01	5.574855804443359375e-01
-6.648665666580200195e-01	-6.700372099876403809e-01	-6.512850522994995117e-01	-6.148647069931030273e-01	-5.679403543472290039e-01	-5.180491805076599121e-01	-4.726060330867767334e-01	-4.384506344795227051e-01	-4.214322566986083984e-01	-4.260226786136627197e-01	-4.549600183963775635e-01	-5.089397430419921875e-01	-5.863894820213317871e-01	-6.833791136741638184e-01	-7.937160134315490723e-01	-9.092622399330139160e-01	-1.020480513572692871e+00	-1.117181420326232910e+00	-1.189415335655212402e+00	-1.228420257568359375e+00	-1.227526307106018066e+00	-1.182908296585083008e+00	-1.094078183174133301e+00	-9.640334248542785645e-01	-7.990067601203918457e-01	-6.078129410743713379e-01	-4.008538722991943359e-01	-1.889065206050872803e-01	1.812488026916980743e-02	2.122856229543685913e-01	3.882820010185241699e-01	5.436965227127075195e-01	6.786707043647766113e-01	7.951288223266601562e-01	8.957116007804870605e-01	9.826512336730957031e-01	1.056830048561096191e+00	1.117232799530029297e+00	1.160917401313781738e+00	1.183523416519165039e+00	1.180225014686584473e+00	1.146939635276794434e+00	1.081546425819396973e+00	9.848570227622985840e-01	8.611189723014831543e-01	7.179160118103027344e-01	5.654346346855163574e-01	4.151859581470489502e-01	2.783757150173187256e-01	1.641875356435775757e-01
-2.424362897872924805e+00	-2.611027240753173828e+00	-2.674012422561645508e+00	-2.617753028869628906e+00	-2.457669973373413086e+00	-2.218123912811279297e+00	-1.929487466812133789e+00	-1.624672174453735352e+00	-1.335502624511718750e+00	-1.089313149452209473e+00	-9.061295986175537109e-01	-7.967300415039062500e-01	-7.617955207824707031e-01	-7.922460436820983887e-01	-8.707285523414611816e-01	-9.740790724754333496e-01	-1.076452374458312988e+00	-1.152721285820007324e+00	-1.181710243225097656e+00	-1.148851752281188965e+00	-1.047936558723449707e+00	-8.817492723464965820e-01	-6.615341305732727051e-01	-4.053812921047210693e-01	-1.357667148113250732e-01	1.234231069684028625e-01	3.499844074249267578e-01	5.262010097503662109e-01	6.409902572631835938e-01	6.911077499389648438e-01	6.812563538551330566e-01	6.230994462966918945e-01	5.333351492881774902e-01	4.311260282993316650e-01	3.352785110473632812e-01	2.616042792797088623e-01	2.208634167909622192e-01	2.175858318805694580e-01	2.499115318059921265e-01	3.104154467582702637e-01	3.877224326133728027e-01	4.686016142368316650e-01	5.401737689971923828e-01	5.918776392936706543e-01	6.169117689132690430e-01	6.129822134971618652e-01	5.823112726211547852e-01	5.309762954711914062e-01	4.677346050739288330e-01	4.025420844554901123e-01
-1.226394057273864746e+00	-1.372322320938110352e+00	-1.498242616653442383e+00	-1.599592924118041992e+00	-1.671562671661376953e+00	-1.709693789482116699e+00	-1.710599184036254883e+00	-1.672644495964050293e+00	-1.596449613571166992e+00	-1.485099196434020996e+00	-1.344014406204223633e+00	-1.180503487586975098e+00	-1.003063559532165527e+00	-8.205559849739074707e-01	-6.413798332214355469e-01	-4.727597236633300781e-01	-3.202235996723175049e-01	-1.872965395450592041e-01	-7.539707422256469727e-02	1.609827391803264618e-02	8.965745568275451660e-02	1.492851525545120239e-01	2.001154571771621704e-01	2.479138821363449097e-01	2.985059916973114014e-01	3.571641743183135986e-01	4.279986619949340820e-01	5.134065747261047363e-01	6.136347651481628418e-01	7.265082597732543945e-01	8.473697304725646973e-01	9.692701697349548340e-01	1.083433508872985840e+00	1.179998040199279785e+00	1.249002933502197266e+00	1.281543254852294922e+00	1.270980238914489746e+00	1.214048624038696289e+00	1.111696004867553711e+00	9.694923162460327148e-01	7.974923253059387207e-01	6.095044612884521484e-01	4.217987358570098877e-01	2.513802349567413330e-01	1.140245869755744934e-01	2.232320606708526611e-02	-1.599905267357826233e-02	7.444528746418654919e-04	6.772004812955856323e-02	1.738725006580352783e-01
-6.575222015380859375e-01	-7.271721959114074707e-01	-7.192680239677429199e-01	-6.455066204071044922e-01	-5.237379074096679688e-01	-3.759525418281555176e-01	-2.260214984416961670e-01	-9.741736948490142822e-02	-1.111051905900239944e-02	1.621189899742603302e-02	-2.649874240159988403e-02	-1.437869071960449219e-01	-3.333528339862823486e-01	-5.862513184547424316e-01	-8.876202702522277832e-01	-1.217898607254028320e+00	-1.554454922676086426e+00	-1.873497724533081055e+00	-2.152101516723632812e+00	-2.370151758193969727e+00	-2.512011766433715820e+00	-2.567732095718383789e+00	-2.533673048019409180e+00	-2.412472248077392578e+00	-2.212365865707397461e+00	-1.945959091186523438e+00	-1.628620028495788574e+00	-1.276728630065917969e+00	-9.060480594635009766e-01	-5.304600000381469727e-01	-1.612428128719329834e-01	1.930477470159530640e-01	5.261626243591308594e-01	8.333929777145385742e-01	1.110708832740783691e+00	1.354060888290405273e+00	1.559045314788818359e+00	1.721022248268127441e+00	1.835662007331848145e+00	1.899786829948425293e+00	1.912309646606445312e+00	1.875041604042053223e+00	1.793169379234313965e+00	1.675251007080078125e+00	1.532674431800842285e+00	1.378606796264648438e+00	1.226568460464477539e+00	1.088828682899475098e+00	9.748730063438415527e-01	8.901922702789306641e-01
-1.613872528076171875e+00	-1.692703366279602051e+00	-1.701579928398132324e+00	-1.641311526298522949e+00	-1.518996477127075195e+00	-1.347357511520385742e+00	-1.143502593040466309e+00	-9.272194504737854004e-01	-7.189633250236511230e-01	-5.377411246299743652e-01	-3.991253674030303955e-01	-3.136338293552398682e-01	-2.856831252574920654e-01	-3.132602274417877197e-01	-3.883596062660217285e-01	-4.981210827827453613e-01	-6.264982223510742188e-01	-7.562081217765808105e-01	-8.706826567649841309e-01	-9.557613730430603027e-01	-1.000931620597839355e+00	-1.000013828277587891e+00	-9.512850046157836914e-01	-8.571156859397888184e-01	-7.232428193092346191e-01	-5.578290224075317383e-01	-3.704533576965332031e-01	-1.711608022451400757e-01	3.033191710710525513e-02	2.252128273248672485e-01	4.059121906757354736e-01	5.662195682525634766e-01	7.012367844581604004e-01	8.072486519813537598e-01	8.816022276878356934e-01	9.226704239845275879e-01	9.299370050430297852e-01	9.041891694068908691e-01	8.477541208267211914e-01	7.646813988685607910e-01	6.607671380043029785e-01	5.433381795883178711e-01	4.207641184329986572e-01	3.017262816429138184e-01	1.943380981683731079e-01	1.052525639533996582e-01	3.890740498900413513e-02	-2.963142702355980873e-03	-2.147145010530948639e-02	-2.035706676542758942e-02
-9.389601349830627441e-01	-1.076858162879943848e+00	-1.143137216567993164e+00	-1.136922478675842285e+00	-1.063515424728393555e+00	-9.338515400886535645e-01	-7.635033130645751953e-01	-5.712996125221252441e-01	-3.776544332504272461e-01	-2.027277797460556030e-01	-6.456218659877777100e-02	2.263655140995979309e-02	4.989570751786231995e-02	1.437607407569885254e-02	-8.035747706890106201e-02	-2.247569113969802856e-01	-4.043699502944946289e-01	-6.014428138732910156e-01	-7.968315482139587402e-01	-9.719685912132263184e-01	-1.110637187957763672e+00	-1.200359463691711426e+00	-1.233276247978210449e+00	-1.206475973129272461e+00	-1.121795654296875000e+00	-9.851700067520141602e-01	-8.056436181068420410e-01	-5.941906571388244629e-01	-3.625007271766662598e-01	-1.218890324234962463e-01	1.175377666950225830e-01	3.473732471466064453e-01	5.610378384590148926e-01	7.535873651504516602e-01	9.213119745254516602e-01	1.061271667480468750e+00	1.170917868614196777e+00	1.247911810874938965e+00	1.290199279785156250e+00	1.296322584152221680e+00	1.265893936157226562e+00	1.200103998184204102e+00	1.102123141288757324e+00	9.772685766220092773e-01	8.328560590744018555e-01	6.777166128158569336e-01	5.214282274246215820e-01	3.733641505241394043e-01	2.416982799768447876e-01	1.325207352638244629e-01
-1.514353696256875992e-02	-2.453565299510955811e-01	-4.651417732238769531e-01	-6.631429195404052734e-01	-8.281164765357971191e-01	-9.498308300971984863e-01	-1.020211338996887207e+00	-1.034566521644592285e+00	-9.926548600196838379e-01	-8.993327021598815918e-01	-7.645593285560607910e-01	-6.026459932327270508e-01	-4.307749867439270020e-01	-2.669741511344909668e-01	-1.278466284275054932e-01	-2.641720324754714966e-02	2.956022694706916809e-02	3.857324272394180298e-02	5.462217610329389572e-03	-5.932421237230300903e-02	-1.411971300840377808e-01	-2.233848571777343750e-01	-2.890885770320892334e-01	-3.235349953174591064e-01	-3.156631290912628174e-01	-2.592567205429077148e-01	-1.534318029880523682e-01	-2.490090671926736832e-03	1.847619712352752686e-01	3.960726559162139893e-01	6.170080304145812988e-01	8.322643637657165527e-01	1.026919603347778320e+00	1.187563061714172363e+00	1.303278326988220215e+00	1.366461873054504395e+00	1.373447179794311523e+00	1.324870944023132324e+00	1.225709557533264160e+00	1.084920167922973633e+00	9.146660566329956055e-01	7.291694879531860352e-01	5.433056950569152832e-01	3.711014986038208008e-01	2.243229746818542480e-01	1.113260909914970398e-01	3.630041331052780151e-02	-1.019369577988982201e-03	-5.157123785465955734e-03	1.575150154531002045e-02
-1.311779618263244629e+00	-1.264648079872131348e+00	-1.122750878334045410e+00	-8.969326615333557129e-01	-6.068900823593139648e-01	-2.799507677555084229e-01	5.101473256945610046e-02	3.504096269607543945e-01	5.832310318946838379e-01	7.185897231101989746e-01	7.330661416053771973e-01	6.135122776031494141e-01	3.589291274547576904e-01	-1.887375116348266602e-02	-4.959950745105743408e-01	-1.038516163825988770e+00	-1.605726838111877441e+00	-2.154129743576049805e+00	-2.641741991043090820e+00	-3.032173156738281250e+00	-3.298000335693359375e+00	-3.423067569732666016e+00	-3.403481960296630859e+00	-3.247258424758911133e+00	-2.972708225250244141e+00	-2.605833530426025391e+00	-2.177073478698730469e+00	-1.717828035354614258e+00	-1.257194757461547852e+00	-8.193073868751525879e-01	-4.215798377990722656e-01	-7.401303946971893311e-02	2.204340249300003052e-01	4.645679891109466553e-01	6.650629639625549316e-01	8.302984833717346191e-01	9.682982563972473145e-01	1.085085749626159668e+00	1.183673024177551270e+00	1.263780593872070312e+00	1.322259783744812012e+00	1.354084372520446777e+00	1.353699445724487305e+00	1.316473245620727539e+00	1.239996671676635742e+00	1.125015258789062500e+00	9.758477807044982910e-01	8.002352118492126465e-01	6.086580753326416016e-01	4.132401049137115479e-01
-1.065751671791076660e+00	-1.264010429382324219e+00	-1.347997546195983887e+00	-1.312332749366760254e+00	-1.164170742034912109e+00	-9.226533770561218262e-01	-6.171016097068786621e-01	-2.841295301914215088e-01	3.604361042380332947e-02	3.037250936031341553e-01	4.839157462120056152e-01	5.500824451446533203e-01	4.871204197406768799e-01	2.931529283523559570e-01	-2.007413841784000397e-02	-4.282888770103454590e-01	-8.971844911575317383e-01	-1.386027574539184570e+00	-1.851951003074645996e+00	-2.254409790039062500e+00	-2.559257268905639648e+00	-2.741958618164062500e+00	-2.789590120315551758e+00	-2.701442003250122070e+00	-2.488235473632812500e+00	-2.170145034790039062e+00	-1.773956775665283203e+00	-1.329783558845520020e+00	-8.677774667739868164e-01	-4.152459800243377686e-01	5.522608757019042969e-03	3.785435557365417480e-01	6.944993138313293457e-01	9.502835273742675781e-01	1.147925734519958496e+00	1.293143987655639648e+00	1.393776178359985352e+00	1.458301305770874023e+00	1.494607210159301758e+00	1.509097933769226074e+00	1.506171345710754395e+00	1.488055229187011719e+00	1.454958796501159668e+00	1.405480027198791504e+00	1.337195515632629395e+00	1.247363805770874023e+00	1.133659243583679199e+00	9.948593378067016602e-01	8.314090967178344727e-01	6.457972526550292969e-01
-2.116904020309448242e+00	-2.033080577850341797e+00	-1.864350914955139160e+00	-1.628337383270263672e+00	-1.347718119621276855e+00	-1.048496365547180176e+00	-7.580249905586242676e-01	-5.028870701789855957e-01	-3.067568540573120117e-01	-1.883838623762130737e-01	-1.598650068044662476e-01	-2.253848761320114136e-01	-3.805933296680450439e-01	-6.127515435218811035e-01	-9.017055034637451172e-01	-1.221645593643188477e+00	-1.543499708175659180e+00	-1.837709069252014160e+00	-2.077070951461791992e+00	-2.239317178726196289e+00	-2.309129953384399414e+00	-2.279377222061157227e+00	-2.151451826095581055e+00	-1.934713482856750488e+00	-1.645146727561950684e+00	-1.303424835205078125e+00	-9.326366782188415527e-01	-5.559524893760681152e-01	-1.944945305585861206e-01	1.343581676483154297e-01	4.180738627910614014e-01	6.494050025939941406e-01	8.261752128601074219e-01	9.505198001861572266e-01	1.027753233909606934e+00	1.065081119537353516e+00	1.070373654365539551e+00	1.051182627677917480e+00	1.014114618301391602e+00	9.645858407020568848e-01	9.069032073020935059e-01	8.445591926574707031e-01	7.805994153022766113e-01	7.179311513900756836e-01	6.594796776771545410e-01	6.081538200378417969e-01	5.666437149047851562e-01	5.371162295341491699e-01	5.209015011787414551e-01	5.182537436485290527e-01
-1.834604501724243164e+00	-1.894820332527160645e+00	-1.893009305000305176e+00	-1.834355354309082031e+00	-1.730474114418029785e+00	-1.598217129707336426e+00	-1.457853794097900391e+00	-1.330809593200683594e+00	-1.237198591232299805e+00	-1.193413376808166504e+00	-1.210050940513610840e+00	-1.290429830551147461e+00	-1.429899930953979492e+00	-1.616066455841064453e+00	-1.829946160316467285e+00	-2.047956466674804688e+00	-2.244528055191040039e+00	-2.395024538040161133e+00	-2.478602409362792969e+00	-2.480630636215209961e+00	-2.394342184066772461e+00	-2.221503257751464844e+00	-1.972015023231506348e+00	-1.662529826164245605e+00	-1.314279079437255859e+00	-9.504292607307434082e-01	-5.933206677436828613e-01	-2.619581818580627441e-01	2.992367930710315704e-02	2.749831080436706543e-01	4.724643826484680176e-01	6.274809241294860840e-01	7.495419383049011230e-01	8.505822420120239258e-01	9.428191184997558594e-01	1.036766409873962402e+00	1.139692664146423340e+00	1.254717588424682617e+00	1.380626201629638672e+00	1.512354850769042969e+00	1.642002582550048828e+00	1.760154128074645996e+00	1.857278227806091309e+00	1.924986124038696289e+00	1.956995368003845215e+00	1.949710607528686523e+00	1.902412414550781250e+00	1.817099571228027344e+00	1.698078274726867676e+00	1.551398634910583496e+00
-1.315289735794067383e+00	-1.397741436958312988e+00	-1.446018815040588379e+00	-1.464503407478332520e+00	-1.456767797470092773e+00	-1.424690127372741699e+00	-1.368069887161254883e+00	-1.284827470779418945e+00	-1.171753287315368652e+00	-1.025662302970886230e+00	-8.447242975234985352e-01	-6.297150850296020508e-01	-3.849478363990783691e-01	-1.187052652239799500e-01	1.569216996431350708e-01	4.267971515655517578e-01	6.740195751190185547e-01	8.815585374832153320e-01	1.034034252166748047e+00	1.119408249855041504e+00	1.130378007888793945e+00	1.065331220626831055e+00	9.287853240966796875e-01	7.313030362129211426e-01	4.889134466648101807e-01	2.220762819051742554e-01	-4.577153176069259644e-02	-2.900506854057312012e-01	-4.871889352798461914e-01	-6.169599890708923340e-01	-6.647934913635253906e-01	-6.237540841102600098e-01	-4.958531856536865234e-01	-2.924055457115173340e-01	-3.326936438679695129e-02	2.550155520439147949e-01	5.420025587081909180e-01	7.966941595077514648e-01	9.910637736320495605e-01	1.103303313255310059e+00	1.120388746261596680e+00	1.039646387100219727e+00	8.691300749778747559e-01	6.267614960670471191e-01	3.383463621139526367e-01	3.470241278409957886e-02	-2.517560720443725586e-01	-4.905790984630584717e-01	-6.565893888473510742e-01	-7.325839996337890625e-01
-2.315189503133296967e-02	4.456878826022148132e-02	7.000510394573211670e-02	4.828198999166488647e-02	-1.942108012735843658e-02	-1.269368976354598999e-01	-2.646402716636657715e-01	-4.211106896400451660e-01	-5.846256017684936523e-01	-7.442744374275207520e-01	-8.906151652336120605e-01	-1.015923500061035156e+00	-1.114177823066711426e+00	-1.180955290794372559e+00	-1.213384270668029785e+00	-1.210216641426086426e+00	-1.171996474266052246e+00	-1.101226806640625000e+00	-1.002402544021606445e+00	-8.818002939224243164e-01	-7.469590306282043457e-01	-6.058642268180847168e-01	-4.659253358840942383e-01	-3.329126536846160889e-01	-2.100706696510314941e-01	-9.763812273740768433e-02	7.039154414087533951e-03	1.087236404418945312e-01	2.129058241844177246e-01	3.240754902362823486e-01	4.440231323242187500e-01	5.705932378768920898e-01	6.972436904907226562e-01	8.135998845100402832e-01	9.069705009460449219e-01	9.645738005638122559e-01	9.760529398918151855e-01	9.357783794403076172e-01	8.444555997848510742e-01	7.096833586692810059e-01	5.453033447265625000e-01	3.696124553680419922e-01	2.027251869440078735e-01	6.352464109659194946e-02	-3.328126668930053711e-02	-7.949831336736679077e-02	-7.477965950965881348e-02	-2.672507427632808685e-02	5.027205497026443481e-02	1.372348219156265259e-01
-1.234706640243530273e+00	-1.233605980873107910e+00	-1.168395638465881348e+00	-1.041185855865478516e+00	-8.616095781326293945e-01	-6.460093259811401367e-01	-4.157143235206604004e-01	-1.946064680814743042e-01	-6.281430833041667938e-03	1.288312077522277832e-01	1.960141509771347046e-01	1.881511956453323364e-01	1.067229583859443665e-01	-3.821474313735961914e-02	-2.290772050619125366e-01	-4.427190721035003662e-01	-6.531133651733398438e-01	-8.344342708587646484e-01	-9.641589522361755371e-01	-1.025761127471923828e+00	-1.010593771934509277e+00	-9.186556339263916016e-01	-7.581200599670410156e-01	-5.437159538269042969e-01	-2.942686676979064941e-01	-2.985006198287010193e-02	2.309628576040267944e-01	4.732753336429595947e-01	6.871997714042663574e-01	8.681909441947937012e-01	1.016445755958557129e+00	1.135571360588073730e+00	1.230825901031494141e+00	1.307280898094177246e+00	1.368239998817443848e+00	1.414202213287353516e+00	1.442543864250183105e+00	1.447977542877197266e+00	1.423691868782043457e+00	1.362952828407287598e+00	1.260852336883544922e+00	1.115861058235168457e+00	9.308884739875793457e-01	7.136353850364685059e-01	4.761626720428466797e-01	2.337296903133392334e-01	3.080863505601882935e-03	-1.995555907487869263e-01	-3.604584336280822754e-01	-4.701116681098937988e-01
-1.138973355293273926e+00	-1.051463842391967773e+00	-8.836320638656616211e-01	-6.552144885063171387e-01	-3.940261900424957275e-01	-1.326316595077514648e-01	9.558124840259552002e-02	2.604203820228576660e-01	3.385098874568939209e-01	3.160908222198486328e-01	1.906906366348266602e-01	-2.851088903844356537e-02	-3.216450512409210205e-01	-6.603259444236755371e-01	-1.010778546333312988e+00	-1.337566971778869629e+00	-1.607497572898864746e+00	-1.793250560760498047e+00	-1.876328229904174805e+00	-1.848986625671386719e+00	-1.714938402175903320e+00	-1.488763689994812012e+00	-1.194105625152587891e+00	-8.608745336532592773e-01	-5.217922925949096680e-01	-2.086754739284515381e-01	5.111720040440559387e-02	2.376744151115417480e-01	3.406310379505157471e-01	3.601502478122711182e-01	3.066847622394561768e-01	1.995464414358139038e-01	6.444022804498672485e-02	-6.976357847452163696e-02	-1.746520102024078369e-01	-2.258597314357757568e-01	-2.061848044395446777e-01	-1.078293174505233765e-01	6.653255224227905273e-02	3.040041625499725342e-01	5.829956531524658203e-01	8.758190274238586426e-01	1.151991605758666992e+00	1.381808519363403320e+00	1.539723396301269531e+00	1.607130527496337891e+00	1.574243307113647461e+00	1.440907001495361328e+00	1.216325759887695312e+00	9.178203344345092773e-01
6.368459463119506836e-01	6.297277808189392090e-01	5.447977781295776367e-01	3.832659423351287842e-01	1.555881351232528687e-01	-1.194354146718978882e-01	-4.165253341197967529e-01	-7.065124511718750000e-01	-9.593361020088195801e-01	-1.147105693817138672e+00	-1.246906638145446777e+00	-1.243093371391296387e+00	-1.128893256187438965e+00	-9.072186350822448730e-01	-5.906450152397155762e-01	-2.005554586648941040e-01	2.345089614391326904e-01	6.811946630477905273e-01	1.104226112365722656e+00	1.469622850418090820e+00	1.747975587844848633e+00	1.917464613914489746e+00	1.966289639472961426e+00	1.894181489944458008e+00	1.712727189064025879e+00	1.444341897964477539e+00	1.119878768920898438e+00	7.750627398490905762e-01	4.461379945278167725e-01	1.652895212173461914e-01	-4.350679367780685425e-02	-1.675726175308227539e-01	-2.070569545030593872e-01	-1.746436804533004761e-01	-9.345483779907226562e-02	6.550733465701341629e-03	9.314569085836410522e-02	1.366853713989257812e-01	1.145160570740699768e-01	1.430162508040666580e-02	-1.641850471496582031e-01	-4.090070426464080811e-01	-6.976823210716247559e-01	-1.000184416770935059e+00	-1.282862544059753418e+00	-1.512735009193420410e+00	-1.661600351333618164e+00	-1.709480762481689453e+00	-1.647033095359802246e+00	-1.476717233657836914e+00
3.629780113697052002e-01	6.767774224281311035e-01	9.196275472640991211e-01	1.079235434532165527e+00	1.153234124183654785e+00	1.149150013923645020e+00	1.083086609840393066e+00	9.773349165916442871e-01	8.572540879249572754e-01	7.478581666946411133e-01	6.705510616302490234e-01	6.404163241386413574e-01	6.643792390823364258e-01	7.404381036758422852e-01	8.580327630043029785e-01	9.994779229164123535e-01	1.142267346382141113e+00	1.261954665184020996e+00	1.335255503654479980e+00	1.343004107475280762e+00	1.272628784179687500e+00	1.119886517524719238e+00	8.896849155426025391e-01	5.959167480468750000e-01	2.603093683719635010e-01	-8.963023871183395386e-02	-4.234188497066497803e-01	-7.109133005142211914e-01	-9.258173108100891113e-01	-1.048989534378051758e+00	-1.071121931076049805e+00	-9.943843483924865723e-01	-8.327155709266662598e-01	-6.106041669845581055e-01	-3.604006469249725342e-01	-1.184239089488983154e-01	7.968091964721679688e-02	2.037308067083358765e-01	2.332758903503417969e-01	1.607290059328079224e-01	-7.135514635592699051e-03	-2.495853602886199951e-01	-5.342475771903991699e-01	-8.210833668708801270e-01	-1.067520976066589355e+00	-1.234066486358642578e+00	-1.289627432823181152e+00	-1.215810656547546387e+00	-1.009599208831787109e+00	-6.840473413467407227e-01
-1.077431917190551758e+00	-1.021439909934997559e+00	-9.076494574546813965e-01	-7.455328106880187988e-01	-5.490689873695373535e-01	-3.358176648616790771e-01	-1.255808919668197632e-01	6.126045808196067810e-02	2.056050002574920654e-01	2.915160357952117920e-01	3.079397976398468018e-01	2.500517964363098145e-01	1.200407370924949646e-01	-7.281650602817535400e-02	-3.128610551357269287e-01	-5.795106887817382812e-01	-8.493322730064392090e-01	-1.098491311073303223e+00	-1.305273175239562988e+00	-1.452355027198791504e+00	-1.528537869453430176e+00	-1.529726624488830566e+00	-1.459057807922363281e+00	-1.326181530952453613e+00	-1.145823240280151367e+00	-9.358235597610473633e-01	-7.149202227592468262e-01	-5.005517005920410156e-01	-3.069589436054229736e-01	-1.438125222921371460e-01	-1.552094426006078720e-02	7.872177660465240479e-02	1.441946476697921753e-01	1.893518716096878052e-01	2.241741865873336792e-01	2.584096789360046387e-01	2.999453544616699219e-01	3.535217344760894775e-01	4.199504256248474121e-01	4.959245622158050537e-01	5.744379758834838867e-01	6.457520723342895508e-01	6.987790465354919434e-01	7.226955294609069824e-01	7.085625529289245605e-01	6.507238149642944336e-01	5.477783679962158203e-01	4.029851257801055908e-01	2.240413278341293335e-01	2.227066271007061005e-02
-1.659300208091735840e+00	-1.533958554267883301e+00	-1.343104720115661621e+00	-1.102602601051330566e+00	-8.329635262489318848e-01	-5.573594570159912109e-01	-2.993814051151275635e-01	-8.076775819063186646e-02	8.067262917757034302e-02	1.727361977100372314e-01	1.899309158325195312e-01	1.338984221220016479e-01	1.310635730624198914e-02	-1.581566184759140015e-01	-3.613708615303039551e-01	-5.757766366004943848e-01	-7.805282473564147949e-01	-9.567510485649108887e-01	-1.089254736900329590e+00	-1.167708039283752441e+00	-1.187165260314941406e+00	-1.147937417030334473e+00	-1.054900288581848145e+00	-9.164068698883056641e-01	-7.430072426795959473e-01	-5.461778640747070312e-01	-3.372168540954589844e-01	-1.264063119888305664e-01	7.752304524183273315e-02	2.676393091678619385e-01	4.388185739517211914e-01	5.875797271728515625e-01	7.118095159530639648e-01	8.104350566864013672e-01	8.830924630165100098e-01	9.298344850540161133e-01	9.509131312370300293e-01	9.466736912727355957e-01	9.175800085067749023e-01	8.643769621849060059e-01	7.883673906326293945e-01	6.917494535446166992e-01	5.779358744621276855e-01	4.517627954483032227e-01	3.195041418075561523e-01	1.886360198259353638e-01	6.734496355056762695e-02	-3.617541491985321045e-02	-1.145480051636695862e-01	-1.620377749204635620e-01
-1.662694096565246582e+00	-1.611021637916564941e+00	-1.479587078094482422e+00	-1.282917261123657227e+00	-1.041938304901123047e+00	-7.819580435752868652e-01	-5.302012562751770020e-01	-3.131377995014190674e-01	-1.538694798946380615e-01	-6.983294337987899780e-02	-7.104591280221939087e-02	-1.590720117092132568e-01	-3.268115520477294922e-01	-5.591479539871215820e-01	-8.343980312347412109e-01	-1.126432895660400391e+00	-1.407260775566101074e+00	-1.649807453155517578e+00	-1.830587148666381836e+00	-1.931966185569763184e+00	-1.943751335144042969e+00	-1.863928437232971191e+00	-1.698480367660522461e+00	-1.460342288017272949e+00	-1.167665839195251465e+00	-8.416445851325988770e-01	-5.041961669921875000e-01	-1.757889240980148315e-01	1.263446509838104248e-01	3.894373476505279541e-01	6.057773232460021973e-01	7.726651430130004883e-01	8.918235301971435547e-01	9.684081077575683594e-01	1.009799480438232422e+00	1.024362087249755859e+00	1.020330309867858887e+00	1.004938125610351562e+00	9.838594198226928711e-01	9.609675407409667969e-01	9.383850097656250000e-01	9.167546629905700684e-01	8.956472277641296387e-01	8.740181326866149902e-01	8.506330847740173340e-01	8.244056105613708496e-01	7.946154475212097168e-01	7.610039114952087402e-01	7.237665653228759766e-01	6.834739446640014648e-01
-2.024432659149169922e+00	-2.046687841415405273e+00	-1.987985849380493164e+00	-1.855839967727661133e+00	-1.664615631103515625e+00	-1.434316635131835938e+00	-1.188775658607482910e+00	-9.534083604812622070e-01	-7.527417540550231934e-01	-6.079494357109069824e-01	-5.346354842185974121e-01	-5.410988926887512207e-01	-6.272820830345153809e-01	-7.845576405525207520e-01	-9.964354038238525391e-01	-1.240168213844299316e+00	-1.489121079444885254e+00	-1.715648770332336426e+00	-1.894140362739562988e+00	-2.003836393356323242e+00	-2.031054496765136719e+00	-1.970521092414855957e+00	-1.825644969940185547e+00	-1.607712030410766602e+00	-1.334132671356201172e+00	-1.026009559631347656e+00	-7.053803205490112305e-01	-3.925258517265319824e-01	-1.037216112017631531e-01	1.502724736928939819e-01	3.648031353950500488e-01	5.409637093544006348e-01	6.843991279602050781e-01	8.035160303115844727e-01	9.074204564094543457e-01	1.003930568695068359e+00	1.097979784011840820e+00	1.190650701522827148e+00	1.278961777687072754e+00	1.356407761573791504e+00	1.414129018783569336e+00	1.442494869232177734e+00	1.432823538780212402e+00	1.378967523574829102e+00	1.278514146804809570e+00	1.133440256118774414e+00	9.501340389251708984e-01	7.388061881065368652e-01	5.123937129974365234e-01	2.851285040378570557e-01
-1.134780049324035645e+00	-1.221428155899047852e+00	-1.238261103630065918e+00	-1.185416579246520996e+00	-1.070249795913696289e+00	-9.063969850540161133e-01	-7.122144699096679688e-01	-5.087912082672119141e-01	-3.177590072154998779e-01	-1.591222435235977173e-01	-4.930447041988372803e-02	4.245574236847460270e-04	-1.499010343104600906e-02	-9.393614530563354492e-02	-2.283450365066528320e-01	-4.045638144016265869e-01	-6.048126816749572754e-01	-8.090750575065612793e-01	-9.972015619277954102e-01	-1.150974869728088379e+00	-1.255887150764465332e+00	-1.302425861358642578e+00	-1.286733150482177734e+00	-1.210592150688171387e+00	-1.080779194831848145e+00	-9.078968167304992676e-01	-7.048715353012084961e-01	-4.853305518627166748e-01	-2.620849013328552246e-01	-4.591592028737068176e-02	1.551980823278427124e-01	3.363563120365142822e-01	4.955362081527709961e-01	6.330162286758422852e-01	7.505646347999572754e-01	8.505547642707824707e-01	9.351563453674316406e-01	1.005721330642700195e+00	1.062435507774353027e+00	1.104266405105590820e+00	1.129189014434814453e+00	1.134640812873840332e+00	1.118117690086364746e+00	1.077806949615478516e+00	1.013140439987182617e+00	9.251610040664672852e-01	8.166282176971435547e-01	6.918340325355529785e-01	5.561591982841491699e-01	4.154487252235412598e-01
-1.326520562171936035e+00	-1.390119791030883789e+00	-1.331797599792480469e+00	-1.157753944396972656e+00	-8.870820403099060059e-01	-5.501666069030761719e-01	-1.858355998992919922e-01	1.624623090028762817e-01	4.510757029056549072e-01	6.407140493392944336e-01	7.006777524948120117e-01	6.122962236404418945e-01	3.711847364902496338e-01	-1.194964069873094559e-02	-5.120682716369628906e-01	-1.092066884040832520e+00	-1.706308484077453613e+00	-2.305038690567016602e+00	-2.839187383651733398e+00	-3.265029191970825195e+00	-3.548199653625488281e+00	-3.666653871536254883e+00	-3.612299919128417969e+00	-3.391187667846679688e+00	-3.022308349609375000e+00	-2.535188198089599609e+00	-1.966597318649291992e+00	-1.356757283210754395e+00	-7.454844117164611816e-01	-1.686832904815673828e-01	3.444554209709167480e-01	7.733047008514404297e-01	1.106589078903198242e+00	1.342141389846801758e+00	1.485785722732543945e+00	1.549589991569519043e+00	1.549780726432800293e+00	1.504594087600708008e+00	1.432301044464111328e+00	1.349567532539367676e+00	1.270244717597961426e+00	1.204618692398071289e+00	1.159104943275451660e+00	1.136341333389282227e+00	1.135606288909912109e+00	1.153472900390625000e+00	1.184594392776489258e+00	1.222515821456909180e+00	1.260416269302368164e+00	1.291717410087585449e+00
-1.231226086616516113e+00	-1.037664651870727539e+00	-8.001313805580139160e-01	-5.410495400428771973e-01	-2.849096059799194336e-01	-5.544835329055786133e-02	1.269060373306274414e-01	2.470387965440750122e-01	2.964267134666442871e-01	2.736325562000274658e-01	1.840631514787673950e-01	3.911330550909042358e-02	-1.451493352651596069e-01	-3.496002554893493652e-01	-5.538326501846313477e-01	-7.379676699638366699e-01	-8.843858242034912109e-01	-9.792646169662475586e-01	-1.013802528381347656e+00	-9.850089550018310547e-01	-8.959589004516601562e-01	-7.554543614387512207e-01	-5.770977735519409180e-01	-3.778563141822814941e-01	-1.762619763612747192e-01	9.558881632983684540e-03	1.638117581605911255e-01	2.747008800506591797e-01	3.356498777866363525e-01	3.459349870681762695e-01	3.106539845466613770e-01	2.400240600109100342e-01	1.480786949396133423e-01	5.090484395623207092e-02	-3.537240251898765564e-02	-9.660656750202178955e-02	-1.223815381526947021e-01	-1.072577089071273804e-01	-5.133652314543724060e-02	3.993412107229232788e-02	1.566788703203201294e-01	2.860961854457855225e-01	4.143176674842834473e-01	5.283550620079040527e-01	6.178591847419738770e-01	6.764463186264038086e-01	7.024098634719848633e-01	6.987223625183105469e-01	6.723326444625854492e-01	6.328680515289306641e-01
-2.074414014816284180e+00	-1.969053864479064941e+00	-1.804526090621948242e+00	-1.596974968910217285e+00	-1.365854144096374512e+00	-1.132104635238647461e+00	-9.162325859069824219e-01	-7.364463806152343750e-01	-6.070074439048767090e-01	-5.369276404380798340e-01	-5.291301012039184570e-01	-5.801585316658020020e-01	-6.804829239845275879e-01	-8.153998255729675293e-01	-9.664676785469055176e-01	-1.113352298736572266e+00	-1.235901832580566406e+00	-1.316227555274963379e+00	-1.340548038482666016e+00	-1.300576925277709961e+00	-1.194279074668884277e+00	-1.025910735130310059e+00	-8.053444623947143555e-01	-5.467829108238220215e-01	-2.670373320579528809e-01	1.639872416853904724e-02	2.872303426265716553e-01	5.319603085517883301e-01	7.410159111022949219e-01	9.092851281166076660e-01	1.036032795906066895e+00	1.124259829521179199e+00	1.179646253585815430e+00	1.209270358085632324e+00	1.220317006111145020e+00	1.218972563743591309e+00	1.209664225578308105e+00	1.194735050201416016e+00	1.174569010734558105e+00	1.148103475570678711e+00	1.113589525222778320e+00	1.069432258605957031e+00	1.014921426773071289e+00	9.507033228874206543e-01	8.788985610008239746e-01	8.028490543365478516e-01	7.265567779541015625e-01	6.539372801780700684e-01	5.880464315414428711e-01	5.304434895515441895e-01
-1.414219379425048828e+00	-1.186535358428955078e+00	-8.877035975456237793e-01	-5.483331084251403809e-01	-2.031622081995010376e-01	1.126543357968330383e-01	3.672456145286560059e-01	5.353017449378967285e-01	6.005773544311523438e-01	5.573712587356567383e-01	4.108619689941406250e-01	1.763108670711517334e-01	-1.227349489927291870e-01	-4.570130705833435059e-01	-7.946022152900695801e-01	-1.104144096374511719e+00	-1.357907533645629883e+00	-1.534393906593322754e+00	-1.620230674743652344e+00	-1.611174583435058594e+00	-1.512135505676269531e+00	-1.336235165596008301e+00	-1.103029251098632812e+00	-8.361065387725830078e-01	-5.603629946708679199e-01	-2.992686927318572998e-01	-7.244192063808441162e-02	1.062086820602416992e-01	2.295922040939331055e-01	2.977083921432495117e-01	3.170989751815795898e-01	2.995814085006713867e-01	2.604420781135559082e-01	2.163215279579162598e-01	1.830532252788543701e-01	1.737197786569595337e-01	1.971614062786102295e-01	2.571105062961578369e-01	3.520400524139404297e-01	4.757130146026611328e-01	6.183208823204040527e-01	7.680155038833618164e-01	9.125891923904418945e-01	1.041047334671020508e+00	1.144851088523864746e+00	1.218677878379821777e+00	1.260638713836669922e+00	1.271982550621032715e+00	1.256400346755981445e+00	1.219080448150634766e+00
6.592407077550888062e-02	4.441850781440734863e-01	7.783618569374084473e-01	1.041881561279296875e+00	1.213050842285156250e+00	1.276813149452209473e+00	1.225890755653381348e+00	1.061244964599609375e+00	7.918649911880493164e-01	4.339505732059478760e-01	9.609425440430641174e-03	-4.547818899154663086e-01	-9.304037094116210938e-01	-1.387870907783508301e+00	-1.799052357673645020e+00	-2.138749599456787109e+00	-2.386172294616699219e+00	-2.526164531707763672e+00	-2.550139904022216797e+00	-2.456676721572875977e+00	-2.251702308654785156e+00	-1.948194980621337891e+00	-1.565347313880920410e+00	-1.127182722091674805e+00	-6.606867909431457520e-01	-1.936032474040985107e-01	2.478813230991363525e-01	6.412951946258544922e-01	9.696093797683715820e-01	1.222315311431884766e+00	1.395733475685119629e+00	1.492557048797607422e+00	1.520764112472534180e+00	1.492117762565612793e+00	1.420513629913330078e+00	1.320418953895568848e+00	1.205586075782775879e+00	1.088138580322265625e+00	9.780469536781311035e-01	8.829453587532043457e-01	8.081942200660705566e-01	7.570837140083312988e-01	7.310717105865478516e-01	7.299790382385253906e-01	7.521069645881652832e-01	7.942830920219421387e-01	8.518837690353393555e-01	9.188973903656005859e-01	9.880872964859008789e-01	1.051293253898620605e+00
-1.409044742584228516e+00	-1.246266126632690430e+00	-1.004851579666137695e+00	-7.041816711425781250e-01	-3.705561459064483643e-01	-3.404626250267028809e-02	2.751321792602539062e-01	5.302512049674987793e-01	7.112315297126770020e-01	8.069186806678771973e-01	8.161870241165161133e-01	7.477462887763977051e-01	6.187078952789306641e-01	4.521339237689971924e-01	2.739243805408477783e-01	1.094733476638793945e-01	-1.945766434073448181e-02	-9.724288433790206909e-02	-1.159619092941284180e-01	-7.586316019296646118e-02	1.528985612094402313e-02	1.438418030738830566e-01	2.925579547882080078e-01	4.432621002197265625e-01	5.794107317924499512e-01	6.882450580596923828e-01	7.622423171997070312e-01	7.997003197669982910e-01	8.044223189353942871e-01	7.846032381057739258e-01	7.511331439018249512e-01	7.156115174293518066e-01	6.883928775787353516e-01	6.769579648971557617e-01	6.848334670066833496e-01	7.111823558807373047e-01	7.510756850242614746e-01	7.963569164276123047e-01	8.369361162185668945e-01	8.623123168945312500e-01	8.631201982498168945e-01	8.325152397155761719e-01	7.672489285469055176e-01	6.683216691017150879e-01	5.411427021026611328e-01	3.951717317104339600e-01	2.430642247200012207e-01	9.939841181039810181e-02	-2.088875696063041687e-02	-1.041885837912559509e-01
-1.065856337547302246e+00	-9.437127113342285156e-01	-7.283345460891723633e-01	-4.402456879615783691e-01	-1.096740439534187317e-01	2.268411964178085327e-01	5.306290984153747559e-01	7.653259634971618652e-01	9.010249376296997070e-01	9.176385402679443359e-01	8.070937991142272949e-01	5.741382837295532227e-01	2.357208579778671265e-01	-1.809191703796386719e-01	-6.411775350570678711e-01	-1.106651782989501953e+00	-1.538936018943786621e+00	-1.903232455253601074e+00	-2.171424150466918945e+00	-2.324329614639282227e+00	-2.352971315383911133e+00	-2.258795976638793945e+00	-2.052905559539794922e+00	-1.754441142082214355e+00	-1.388331770896911621e+00	-9.826609492301940918e-01	-5.659152269363403320e-01	-1.643748581409454346e-01	2.001076340675354004e-01	5.117368102073669434e-01	7.616548538208007812e-01	9.479923248291015625e-01	1.075098633766174316e+00	1.152067065238952637e+00	1.190762758255004883e+00	1.203639984130859375e+00	1.201666474342346191e+00	1.192660808563232422e+00	1.180287480354309082e+00	1.163854479789733887e+00	1.138938307762145996e+00	1.098725676536560059e+00	1.035851955413818359e+00	9.444230794906616211e-01	8.218734860420227051e-01	6.703210473060607910e-01	4.971575140953063965e-01	3.147330284118652344e-01	1.391448825597763062e-01	-1.170537900179624557e-02
-1.346912503242492676e+00	-1.066158175468444824e+00	-7.252331972122192383e-01	-3.491159677505493164e-01	3.231381997466087341e-02	3.875351548194885254e-01	6.868092417716979980e-01	9.053434133529663086e-01	1.025818824768066406e+00	1.040008187294006348e+00	9.493363499641418457e-01	7.643783092498779297e-01	5.034165382385253906e-01	1.902826577425003052e-01	-1.482277512550354004e-01	-4.850514531135559082e-01	-7.953646183013916016e-01	-1.058646917343139648e+00	-1.260121464729309082e+00	-1.391474008560180664e+00	-1.450847625732421875e+00	-1.442191004753112793e+00	-1.374112129211425781e+00	-1.258435845375061035e+00	-1.108676433563232422e+00	-9.386062622070312500e-01	-7.610595226287841797e-01	-5.870351195335388184e-01	-4.251135885715484619e-01	-2.811597287654876709e-01	-1.582719832658767700e-01	-5.694542452692985535e-02	2.456889115273952484e-02	8.972025662660598755e-02	1.429555565118789673e-01	1.889154165983200073e-01	2.316248863935470581e-01	2.738014757633209229e-01	3.164030313491821289e-01	3.585066199302673340e-01	3.975549936294555664e-01	4.299402534961700439e-01	4.518329501152038574e-01	4.601193368434906006e-01	4.532862901687622070e-01	4.320949912071228027e-01	3.999132513999938965e-01	3.626230359077453613e-01	3.280826508998870850e-01	3.051937818527221680e-01
-9.224503040313720703e-01	-8.849763870239257812e-01	-7.523775100708007812e-01	-5.377044677734375000e-01	-2.636747956275939941e-01	3.984649479389190674e-02	3.391426205635070801e-01	6.003182530403137207e-01	7.929272651672363281e-01	8.931593298912048340e-01	8.862602710723876953e-01	7.679592967033386230e-01	5.447950363159179688e-01	2.333472222089767456e-01	-1.415040343999862671e-01	-5.490827560424804688e-01	-9.559071063995361328e-01	-1.328853011131286621e+00	-1.638178229331970215e+00	-1.860120415687561035e+00	-1.978845357894897461e+00	-1.987589359283447266e+00	-1.888929367065429688e+00	-1.694202303886413574e+00	-1.422159433364868164e+00	-1.097004532814025879e+00	-7.460069656372070312e-01	-3.969027101993560791e-01	-7.532129436731338501e-02	1.975261121988296509e-01	4.066681861877441406e-01	5.445107221603393555e-01	6.111522912979125977e-01	6.138268113136291504e-01	5.655298233032226562e-01	4.829980134963989258e-01	3.843139111995697021e-01	2.864672839641571045e-01	2.032155245542526245e-01	1.435373574495315552e-01	1.108789965510368347e-01	1.032694205641746521e-01	1.142506748437881470e-01	1.344531774520874023e-01	1.535569727420806885e-01	1.623304635286331177e-01	1.544309556484222412e-01	1.276916563510894775e-01	8.469830453395843506e-02	3.256989270448684692e-02
-6.491429209709167480e-01	-2.736188769340515137e-01	1.486670672893524170e-01	5.907921195030212402e-01	1.021657466888427734e+00	1.408944845199584961e+00	1.722292423248291016e+00	1.936317920684814453e+00	2.033133268356323242e+00	2.004062175750732422e+00	1.850377321243286133e+00	1.583008527755737305e+00	1.221296548843383789e+00	7.909880280494689941e-01	3.217426538467407227e-01	-1.555400490760803223e-01	-6.112832427024841309e-01	-1.019443988800048828e+00	-1.359212398529052734e+00	-1.616116642951965332e+00	-1.782522797584533691e+00	-1.857568025588989258e+00	-1.846602559089660645e+00	-1.760231852531433105e+00	-1.613064646720886230e+00	-1.422273159027099609e+00	-1.206070303916931152e+00	-9.822015166282653809e-01	-7.665542364120483398e-01	-5.719756484031677246e-01	-4.073948860168457031e-01	-2.773275375366210938e-01	-1.818228960037231445e-01	-1.168760433793067932e-01	-7.528175413608551025e-02	-4.785156250000000000e-02	-2.486220374703407288e-02	2.441826974973082542e-03	4.049077630043029785e-02	9.237199276685714722e-02	1.573095768690109253e-01	2.307350635528564453e-01	3.049624264240264893e-01	3.703919947147369385e-01	4.170863628387451172e-01	4.364960491657257080e-01	4.230754971504211426e-01	3.755291998386383057e-01	2.974720001220703125e-01	1.973659247159957886e-01
-1.560091614723205566e+00	-1.577152371406555176e+00	-1.516031265258789062e+00	-1.380809307098388672e+00	-1.183036446571350098e+00	-9.405311942100524902e-01	-6.755471229553222656e-01	-4.125352501869201660e-01	-1.757459342479705811e-01	1.309360004961490631e-02	1.368203610181808472e-01	1.844291388988494873e-01	1.520943492650985718e-01	4.353772103786468506e-02	-1.302973926067352295e-01	-3.522565364837646484e-01	-6.006045937538146973e-01	-8.511449098587036133e-01	-1.079630017280578613e+00	-1.264211058616638184e+00	-1.387646555900573730e+00	-1.439006447792053223e+00	-1.414660096168518066e+00	-1.318432688713073730e+00	-1.160917043685913086e+00	-9.580433368682861328e-01	-7.290951013565063477e-01	-4.944308996200561523e-01	-2.731940746307373047e-01	-8.128897845745086670e-02	7.014214247465133667e-02	1.755790263414382935e-01	2.352466434240341187e-01	2.545246481895446777e-01	2.427593469619750977e-01	2.116674482822418213e-01	1.735665649175643921e-01	1.396774053573608398e-01	1.187179312109947205e-01	1.159555166959762573e-01	1.328097134828567505e-01	1.670181155204772949e-01	2.133004814386367798e-01	2.643968164920806885e-01	3.123157918453216553e-01	3.496164679527282715e-01	3.705537617206573486e-01	3.719449639320373535e-01	3.536509573459625244e-01	3.186146318912506104e-01
-8.555653095245361328e-01	-8.952187895774841309e-01	-8.596495389938354492e-01	-7.516831755638122559e-01	-5.809956192970275879e-01	-3.633112013339996338e-01	-1.190523803234100342e-01	1.284462064504623413e-01	3.550182580947875977e-01	5.378747582435607910e-01	6.577533483505249023e-01	7.008082270622253418e-01	6.600427031517028809e-01	5.361101031303405762e-01	3.373601436614990234e-01	7.908219844102859497e-02	-2.180031388998031616e-01	-5.298513174057006836e-01	-8.315535783767700195e-01	-1.099847316741943359e+00	-1.315364480018615723e+00	-1.464346170425415039e+00	-1.539641022682189941e+00	-1.540904879570007324e+00	-1.474037289619445801e+00	-1.349977493286132812e+00	-1.183051347732543945e+00	-9.890931248664855957e-01	-7.835749983787536621e-01	-5.799609422683715820e-01	-3.884711265563964844e-01	-2.153851389884948730e-01	-6.294625997543334961e-02	7.015439867973327637e-02	1.878118366003036499e-01	2.952190637588500977e-01	3.974557816982269287e-01	4.981637597084045410e-01	5.985033512115478516e-01	6.965443491935729980e-01	7.871872186660766602e-01	8.626390099525451660e-01	9.133933782577514648e-01	9.295898079872131348e-01	9.025689959526062012e-01	8.264001011848449707e-01	6.991444230079650879e-01	5.236470699310302734e-01	3.077054619789123535e-01	6.355639547109603882e-02
-1.501943230628967285e+00	-1.543275356292724609e+00	-1.444165229797363281e+00	-1.206056714057922363e+00	-8.455644249916076660e-01	-3.931252360343933105e-01	1.099952384829521179e-01	6.159667372703552246e-01	1.075410723686218262e+00	1.442577123641967773e+00	1.680097341537475586e+00	1.762794017791748047e+00	1.680157542228698730e+00	1.437254309654235840e+00	1.054014444351196289e+00	5.630182623863220215e-01	6.063616368919610977e-03	-5.700834989547729492e-01	-1.118277907371520996e+00	-1.595425844192504883e+00	-1.966295123100280762e+00	-2.206330060958862305e+00	-2.303229570388793945e+00	-2.257188796997070312e+00	-2.079879760742187500e+00	-1.792374491691589355e+00	-1.422331452369689941e+00	-1.000823259353637695e+00	-5.592055916786193848e-01	-1.263790875673294067e-01	2.732819020748138428e-01	6.211861968040466309e-01	9.049549698829650879e-01	1.118132591247558594e+00	1.259373068809509277e+00	1.331335425376892090e+00	1.339514017105102539e+00	1.291190028190612793e+00	1.194634795188903809e+00	1.058622598648071289e+00	8.922503590583801270e-01	7.049889564514160156e-01	5.068539977073669434e-01	3.085527718067169189e-01	1.214728727936744690e-01	-4.258472099900245667e-02	-1.719708889722824097e-01	-2.560268938541412354e-01	-2.861087322235107422e-01	-2.566600143909454346e-01
-4.741134643554687500e-01	-2.296275943517684937e-01	3.238386288285255432e-02	2.947034835815429688e-01	5.393078923225402832e-01	7.496517300605773926e-01	9.127207398414611816e-01	1.020557761192321777e+00	1.071053266525268555e+00	1.067920565605163574e+00	1.019901752471923828e+00	9.393721222877502441e-01	8.405929803848266602e-01	7.378900647163391113e-01	6.440218091011047363e-01	5.689329504966735840e-01	5.190062522888183594e-01	4.968323409557342529e-01	5.014420151710510254e-01	5.288906693458557129e-01	5.730624198913574219e-01	6.265560388565063477e-01	6.815320253372192383e-01	7.304294109344482422e-01	7.664995193481445312e-01	7.841464877128601074e-01	7.791075706481933594e-01	7.485337853431701660e-01	6.910417675971984863e-01	6.067883372306823730e-01	4.975811839103698730e-01	3.669916391372680664e-01	2.203912585973739624e-01	6.482226401567459106e-02	-9.137863665819168091e-02	-2.392313182353973389e-01	-3.700031638145446777e-01	-4.762366414070129395e-01	-5.527613759040832520e-01	-5.975168347358703613e-01	-6.120216250419616699e-01	-6.013669371604919434e-01	-5.736749768257141113e-01	-5.390488505363464355e-01	-5.081262588500976562e-01	-4.904265403747558594e-01	-4.927346110343933105e-01	-5.177795290946960449e-01	-5.634423494338989258e-01	-6.226623058319091797e-01
1.180181861855089664e-03	1.377986073493957520e-01	3.098145425319671631e-01	5.044820308685302734e-01	7.051618695259094238e-01	8.934138417243957520e-01	1.051232099533081055e+00	1.163130283355712891e+00	1.217835187911987305e+00	1.209415912628173828e+00	1.137772679328918457e+00	1.008493423461914062e+00	8.321634531021118164e-01	6.232516765594482422e-01	3.987203240394592285e-01	1.764919310808181763e-01	-2.610562369227409363e-02	-1.938120722770690918e-01	-3.147317171096801758e-01	-3.813614845275878906e-01	-3.912633657455444336e-01	-3.473048806190490723e-01	-2.574234306812286377e-01	-1.339081823825836182e-01	7.755310274660587311e-03	1.503870785236358643e-01	2.768256366252899170e-01	3.716868460178375244e-01	4.229857623577117920e-01	4.234432578086853027e-01	3.713267743587493896e-01	2.707186341285705566e-01	1.311662495136260986e-01	-3.326441347599029541e-02	-2.054448872804641724e-01	-3.669989109039306641e-01	-5.002762079238891602e-01	-5.902591943740844727e-01	-6.261786818504333496e-01	-6.026481389999389648e-01	-5.201841592788696289e-01	-3.850592374801635742e-01	-2.085113525390625000e-01	-5.414803978055715561e-03	2.074187248945236206e-01	4.130948483943939209e-01	5.964155793190002441e-01	7.453599572181701660e-01	8.520870804786682129e-01	9.133453369140625000e-01
-6.990002002567052841e-03	-1.321407221257686615e-02	-1.808174699544906616e-02	-2.431277371942996979e-02	-3.540416434407234192e-02	-5.414568632841110229e-02	-8.129605650901794434e-02	-1.147013530135154724e-01	-1.490404605865478516e-01	-1.762538105249404907e-01	-1.865745186805725098e-01	-1.699661463499069214e-01	-1.177014932036399841e-01	-2.380597777664661407e-02	1.138647422194480896e-01	2.930567860603332520e-01	5.071001648902893066e-01	7.453904747962951660e-01	9.942557811737060547e-01	1.238066911697387695e+00	1.460450172424316406e+00	1.645484566688537598e+00	1.778797626495361328e+00	1.848507761955261230e+00	1.845986843109130859e+00	1.766439080238342285e+00	1.609290957450866699e+00	1.378386378288269043e+00	1.081969618797302246e+00	7.324349880218505859e-01	3.458162546157836914e-01	-5.899695307016372681e-02	-4.613114297389984131e-01	-8.399124145507812500e-01	-1.174495220184326172e+00	-1.447132110595703125e+00	-1.643632292747497559e+00	-1.754655838012695312e+00	-1.776453852653503418e+00	-1.711154937744140625e+00	-1.566556453704833984e+00	-1.355439662933349609e+00	-1.094467759132385254e+00	-8.027636408805847168e-01	-5.002883672714233398e-01	-2.061581909656524658e-01	6.295784562826156616e-02	2.942103147506713867e-01	4.795682430267333984e-01	6.163148880004882812e-01
-1.492049098014831543e+00	-1.388000130653381348e+00	-1.221533536911010742e+00	-9.990205168724060059e-01	-7.329701185226440430e-01	-4.408707916736602783e-01	-1.434593945741653442e-01	1.373869329690933228e-01	3.808919489383697510e-01	5.694924592971801758e-01	6.905820965766906738e-01	7.376990914344787598e-01	7.110415101051330566e-01	6.172754764556884766e-01	4.686805307865142822e-01	2.817556560039520264e-01	7.546380907297134399e-02	-1.306723058223724365e-01	-3.184132277965545654e-01	-4.723972976207733154e-01	-5.813458561897277832e-01	-6.387871503829956055e-01	-6.432617306709289551e-01	-5.980212092399597168e-01	-5.102791786193847656e-01	-3.901119232177734375e-01	-2.491365224123001099e-01	-9.912049770355224609e-02	4.931408539414405823e-02	1.877333670854568481e-01	3.105488419532775879e-01	4.152034819126129150e-01	5.018661618232727051e-01	5.726897716522216797e-01	6.307647228240966797e-01	6.789616346359252930e-01	7.188891768455505371e-01	7.501803040504455566e-01	7.702631354331970215e-01	7.746841311454772949e-01	7.579446434974670410e-01	7.147205471992492676e-01	6.412582397460937500e-01	5.367148518562316895e-01	4.042042791843414307e-01	2.513504624366760254e-01	9.021138399839401245e-02	-6.348504871129989624e-02	-1.917577683925628662e-01	-2.763159573078155518e-01
7.303055841475725174e-03	-4.871340934187173843e-03	2.433289028704166412e-02	9.863945841789245605e-02	2.152467966079711914e-01	3.656651377677917480e-01	5.372356176376342773e-01	7.150830626487731934e-01	8.842157721519470215e-01	1.031486153602600098e+00	1.147160530090332031e+00	1.225912690162658691e+00	1.267139196395874023e+00	1.274590611457824707e+00	1.255408883094787598e+00	1.218733668327331543e+00	1.174095869064331055e+00	1.129834890365600586e+00	1.091766595840454102e+00	1.062290906906127930e+00	1.040058135986328125e+00	1.020238280296325684e+00	9.953439235687255859e-01	9.564797878265380859e-01	8.948342800140380859e-01	8.031991124153137207e-01	6.773053407669067383e-01	5.167921781539916992e-01	3.256795108318328857e-01	1.122794002294540405e-01	-1.114460304379463196e-01	-3.310104608535766602e-01	-5.308930277824401855e-01	-6.962356567382812500e-01	-8.145691156387329102e-01	-8.773750066757202148e-01	-8.812905550003051758e-01	-8.287853002548217773e-01	-7.281842827796936035e-01	-5.929840207099914551e-01	-4.404970109462738037e-01	-2.899559140205383301e-01	-1.602922379970550537e-01	-6.786220520734786987e-02	-2.441158518195152283e-02	-3.554934635758399963e-02	-9.993924945592880249e-02	-2.093304395675659180e-01	-3.494451344013214111e-01	-5.016362071037292480e-01
-1.352557182312011719e+00	-1.302701711654663086e+00	-1.249425053596496582e+00	-1.201408147811889648e+00	-1.164088010787963867e+00	-1.138424277305603027e+00	-1.120262980461120605e+00	-1.100424408912658691e+00	-1.065545320510864258e+00	-9.996086359024047852e-01	-8.860069513320922852e-01	-7.099122405052185059e-01	-4.606789052486419678e-01	-1.339854896068572998e-01	2.665701210498809814e-01	7.286666631698608398e-01	1.231419444084167480e+00	1.746575236320495605e+00	2.240684509277343750e+00	2.678058147430419922e+00	3.024200439453125000e+00	3.249326944351196289e+00	3.331551313400268555e+00	3.259349346160888672e+00	3.032992362976074219e+00	2.664749622344970703e+00	2.177823781967163086e+00	1.604125142097473145e+00	9.811422824859619141e-01	3.482754230499267578e-01	-2.569333314895629883e-01	-8.022258281707763672e-01	-1.263302922248840332e+00	-1.625441431999206543e+00	-1.883890151977539062e+00	-2.043058156967163086e+00	-2.114678859710693359e+00	-2.115271329879760742e+00	-2.063304662704467773e+00	-1.976485967636108398e+00	-1.869548678398132324e+00	-1.752823233604431152e+00	-1.631723880767822266e+00	-1.507134318351745605e+00	-1.376528620719909668e+00	-1.235551238059997559e+00	-1.079725027084350586e+00	-9.059675931930541992e-01	-7.136638164520263672e-01	-5.051510334014892578e-01
-6.179251074790954590e-01	-5.252555608749389648e-01	-4.465147256851196289e-01	-3.875077068805694580e-01	-3.507048487663269043e-01	-3.351514339447021484e-01	-3.369890451431274414e-01	-3.504429459571838379e-01	-3.690353631973266602e-01	-3.867532312870025635e-01	-3.989267051219940186e-01	-4.026650190353393555e-01	-3.968130350112915039e-01	-3.815099000930786133e-01	-3.575189113616943359e-01	-3.255371153354644775e-01	-2.856833338737487793e-01	-2.373053878545761108e-01	-1.791671067476272583e-01	-1.099769696593284607e-01	-2.913424372673034668e-02	6.249679252505302429e-02	1.619928926229476929e-01	2.641374766826629639e-01	3.616481423377990723e-01	4.458627998828887939e-01	5.077826976776123047e-01	5.392887592315673828e-01	5.343266725540161133e-01	4.898664951324462891e-01	4.064988195896148682e-01	2.885976433753967285e-01	1.440447270870208740e-01	-1.643275283277034760e-02	-1.802240014076232910e-01	-3.339843153953552246e-01	-4.648531675338745117e-01	-5.616190433502197266e-01	-6.157291531562805176e-01	-6.220648884773254395e-01	-5.794423818588256836e-01	-4.908151328563690186e-01	-3.631718456745147705e-01	-2.071086764335632324e-01	-3.605370596051216125e-02	1.348679363727569580e-01	2.902946472167968750e-01	4.163072705268859863e-01	5.021390318870544434e-01	5.416678190231323242e-01
-2.313898324966430664e+00	-2.160362482070922852e+00	-1.979717850685119629e+00	-1.785830259323120117e+00	-1.590627670288085938e+00	-1.403319835662841797e+00	-1.230186581611633301e+00	-1.074862718582153320e+00	-9.389598369598388672e-01	-8.228246569633483887e-01	-7.262260317802429199e-01	-6.488128304481506348e-01	-5.902590155601501465e-01	-5.501070618629455566e-01	-5.274063944816589355e-01	-5.203064084053039551e-01	-5.257756710052490234e-01	-5.395901203155517578e-01	-5.566532015800476074e-01	-5.716155767440795898e-01	-5.796673893928527832e-01	-5.773196220397949219e-01	-5.629768967628479004e-01	-5.371468067169189453e-01	-5.022115111351013184e-01	-4.617864787578582764e-01	-4.197919368743896484e-01	-3.794348835945129395e-01	-3.423303365707397461e-01	-3.079604506492614746e-01	-2.735951840877532959e-01	-2.346884608268737793e-01	-1.856621652841567993e-01	-1.209153532981872559e-01	-3.586056083440780640e-02	7.219909876585006714e-02	2.034992873668670654e-01	3.556312918663024902e-01	5.237547755241394043e-01	7.011445760726928711e-01	8.799577951431274414e-01	1.052081227302551270e+00	1.209922075271606445e+00	1.347029566764831543e+00	1.458486557006835938e+00	1.541053414344787598e+00	1.593102097511291504e+00	1.614399790763854980e+00	1.605821728706359863e+00	1.569057822227478027e+00
-5.588222146034240723e-01	-4.176487326622009277e-01	-2.778849005699157715e-01	-1.476057022809982300e-01	-3.373825550079345703e-02	5.874792858958244324e-02	1.274047344923019409e-01	1.725292503833770752e-01	1.970033496618270874e-01	2.057661563158035278e-01	2.050003856420516968e-01	2.011625319719314575e-01	2.000140845775604248e-01	2.058050036430358887e-01	2.207302004098892212e-01	2.447268366813659668e-01	2.756237983703613281e-01	3.095995485782623291e-01	3.418634831905364990e-01	3.674496114253997803e-01	3.820016980171203613e-01	3.824386894702911377e-01	3.674090206623077393e-01	3.374784886837005615e-01	2.950363755226135254e-01	2.439451068639755249e-01	1.889940053224563599e-01	1.352424919605255127e-01	8.734741061925888062e-02	4.896742105484008789e-02	2.231991849839687347e-02	7.939470931887626648e-03	4.650474525988101959e-03	9.733174927532672882e-03	1.923804171383380890e-02	2.839545346796512604e-02	3.207443282008171082e-02	2.525573410093784332e-02	3.496840363368391991e-03	-3.662851080298423767e-02	-9.713354706764221191e-02	-1.782872527837753296e-01	-2.783790826797485352e-01	-3.936153948307037354e-01	-5.181836485862731934e-01	-6.445096731185913086e-01	-7.637169361114501953e-01	-8.662739396095275879e-01	-9.427907466888427734e-01	-9.849019050598144531e-01
-1.510777831077575684e+00	-1.340863585472106934e+00	-1.103717565536499023e+00	-8.157445788383483887e-01	-4.989793002605438232e-01	-1.784793585538864136e-01	1.207001805305480957e-01	3.765493333339691162e-01	5.727472305297851562e-01	7.005339264869689941e-01	7.595416307449340820e-01	7.574690580368041992e-01	7.086671590805053711e-01	6.318745017051696777e-01	5.474690198898315430e-01	4.746610820293426514e-01	4.290263056755065918e-01	4.206962585449218750e-01	4.533995687961578369e-01	5.244135260581970215e-01	6.253602504730224609e-01	7.436744570732116699e-01	8.644945025444030762e-01	9.726949334144592285e-01	1.054778575897216797e+00	1.100392699241638184e+00	1.103304028511047363e+00	1.061761140823364258e+00	9.782621264457702637e-01	8.588270545005798340e-01	7.119302749633789062e-01	5.472695827484130859e-01	3.745455145835876465e-01	2.023977786302566528e-01	3.760683909058570862e-02	-1.153785586357116699e-01	-2.545689344406127930e-01	-3.802391588687896729e-01	-4.944654107093811035e-01	-6.004708409309387207e-01	-7.018660902976989746e-01	-8.018684387207031250e-01	-9.025764465332031250e-01	-1.004363656044006348e+00	-1.105454087257385254e+00	-1.201736927032470703e+00	-1.286873221397399902e+00	-1.352730154991149902e+00	-1.390144348144531250e+00	-1.389965772628784180e+00
4.929182529449462891e-01	5.980798006057739258e-01	6.700398921966552734e-01	7.013598084449768066e-01	6.887496113777160645e-01	6.337590813636779785e-01	5.428643226623535156e-01	4.269146323204040527e-01	2.999938130378723145e-01	1.778306066989898682e-01	7.596291601657867432e-02	7.899539545178413391e-03	-1.647213287651538849e-02	7.978004403412342072e-03	8.107997477054595947e-02	1.974582225084304810e-01	3.472144007682800293e-01	5.170766711235046387e-01	6.918480396270751953e-01	8.559735417366027832e-01	9.950562119483947754e-01	1.097179055213928223e+00	1.153926610946655273e+00	1.161035299301147461e+00	1.118636131286621094e+00	1.031087994575500488e+00	9.064220786094665527e-01	7.554527521133422852e-01	5.906298160552978516e-01	4.247418642044067383e-01	2.696003317832946777e-01	1.348507106304168701e-01	2.705226838588714600e-02	-5.086185410618782043e-02	-9.967812150716781616e-02	-1.235441714525222778e-01	-1.292107105255126953e-01	-1.249797940254211426e-01	-1.195015907287597656e-01	-1.205816715955734253e-01	-1.341547518968582153e-01	-1.635528355836868286e-01	-2.091497182846069336e-01	-2.684085369110107422e-01	-3.363047838211059570e-01	-4.060508310794830322e-01	-4.700164794921875000e-01	-5.207227468490600586e-01	-5.517894625663757324e-01	-5.587282180786132812e-01
-2.066766619682312012e-01	1.208124458789825439e-01	4.679555892944335938e-01	8.075975179672241211e-01	1.110656976699829102e+00	1.349264502525329590e+00	1.499848246574401855e+00	1.545794963836669922e+00	1.479357600212097168e+00	1.302581548690795898e+00	1.027149200439453125e+00	6.731839179992675781e-01	2.671865224838256836e-01	-1.606200337409973145e-01	-5.792062878608703613e-01	-9.595732688903808594e-01	-1.277207732200622559e+00	-1.513924121856689453e+00	-1.658950686454772949e+00	-1.709220170974731445e+00	-1.668912529945373535e+00	-1.548382520675659180e+00	-1.362652778625488281e+00	-1.129686355590820312e+00	-8.686388134956359863e-01	-5.982584953308105469e-01	-3.355516195297241211e-01	-9.477505832910537720e-02	1.132239401340484619e-01	2.813335359096527100e-01	4.062001705169677734e-01	4.879908561706542969e-01	5.299406051635742188e-01	5.377320051193237305e-01	5.187517404556274414e-01	4.812715351581573486e-01	4.336047172546386719e-01	3.832996189594268799e-01	3.364372849464416504e-01	2.971056699752807617e-01	2.671151757240295410e-01	2.460020482540130615e-01	2.313327193260192871e-01	2.192791402339935303e-01	2.053905725479125977e-01	1.854517459869384766e-01	1.563000828027725220e-01	1.164797842502593994e-01	6.663632392883300781e-02	9.594105184078216553e-03
-4.383717775344848633e-01	-3.164682090282440186e-01	-1.431451141834259033e-01	6.628090888261795044e-02	2.897297143936157227e-01	5.009613633155822754e-01	6.727278828620910645e-01	7.800800204277038574e-01	8.034272193908691406e-01	7.309922575950622559e-01	5.603849291801452637e-01	2.991292774677276611e-01	-3.589686378836631775e-02	-4.200341105461120605e-01	-8.232401609420776367e-01	-1.213047623634338379e+00	-1.557754635810852051e+00	-1.829508543014526367e+00	-2.006954669952392578e+00	-2.077184677124023438e+00	-2.036792993545532227e+00	-1.891963005065917969e+00	-1.657598495483398438e+00	-1.355620384216308594e+00	-1.012620687484741211e+00	-6.571213603019714355e-01	-3.167122900485992432e-01	-1.535651646554470062e-02	2.288699299097061157e-01	4.053641855716705322e-01	5.117340683937072754e-01	5.535929799079895020e-01	5.434240698814392090e-01	4.986343085765838623e-01	4.390276968479156494e-01	3.840124607086181641e-01	3.499045968055725098e-01	3.476919233798980713e-01	3.815643489360809326e-01	4.484142661094665527e-01	5.383763909339904785e-01	6.363326311111450195e-01	7.241761684417724609e-01	7.835257649421691895e-01	7.985175848007202148e-01	7.582870125770568848e-01	6.587874889373779297e-01	5.036807060241699219e-01	3.041571676731109619e-01	7.769897580146789551e-02
-1.998927146196365356e-01	1.699765175580978394e-01	5.557005405426025391e-01	9.233238101005554199e-01	1.240326046943664551e+00	1.479471325874328613e+00	1.621886968612670898e+00	1.659013509750366211e+00	1.593228459358215332e+00	1.437129497528076172e+00	1.211631774902343750e+00	9.431789517402648926e-01	6.604697108268737793e-01	3.911330699920654297e-01	1.587657630443572998e-01	-1.933743618428707123e-02	-1.335583478212356567e-01	-1.823711246252059937e-01	-1.718692332506179810e-01	-1.145673245191574097e-01	-2.768602780997753143e-02	6.886925548315048218e-02	1.546429991722106934e-01	2.107079327106475830e-01	2.215332090854644775e-01	1.764999181032180786e-01	7.093793153762817383e-02	-9.340702742338180542e-02	-3.085192143917083740e-01	-5.608530044555664062e-01	-8.325881361961364746e-01	-1.103269577026367188e+00	-1.351669192314147949e+00	-1.557689189910888672e+00	-1.704133987426757812e+00	-1.778188586235046387e+00	-1.772475361824035645e+00	-1.685607433319091797e+00	-1.522201895713806152e+00	-1.292378067970275879e+00	-1.010804414749145508e+00	-6.953945159912109375e-01	-3.657677173614501953e-01	-4.160721600055694580e-02	2.589521706104278564e-01	5.207693576812744141e-01	7.328482866287231445e-01	8.890837430953979492e-01	9.885194897651672363e-01	1.035074591636657715e+00
4.926445186138153076e-01	5.298826694488525391e-01	5.690621733665466309e-01	6.010541319847106934e-01	6.167339682579040527e-01	6.088526248931884766e-01	5.735497474670410156e-01	5.112752914428710938e-01	4.269847273826599121e-01	3.295926451683044434e-01	2.307855039834976196e-01	1.433935314416885376e-01	7.958480715751647949e-02	4.915953800082206726e-02	5.819080024957656860e-02	1.081844940781593323e-01	1.958387345075607300e-01	3.133884072303771973e-01	4.494458734989166260e-01	5.901981592178344727e-01	7.208039760589599609e-01	8.268341422080993652e-01	8.956215977668762207e-01	9.174136519432067871e-01	8.862484693527221680e-01	8.005052208900451660e-01	6.630990505218505859e-01	4.813148379325866699e-01	2.662918567657470703e-01	3.219450637698173523e-02	-2.048767060041427612e-01	-4.281615614891052246e-01	-6.216160655021667480e-01	-7.712855339050292969e-01	-8.665614128112792969e-01	-9.012011885643005371e-01	-8.739989399909973145e-01	-7.890117764472961426e-01	-6.552917957305908203e-01	-4.861231446266174316e-01	-2.978233993053436279e-01	-1.082195490598678589e-01	6.505160033702850342e-02	2.062498480081558228e-01	3.030757606029510498e-01	3.478975594043731689e-01	3.385345935821533203e-01	2.785068154335021973e-01	1.767068207263946533e-01	4.649995267391204834e-02
-1.226983189582824707e+00	-8.806886076927185059e-01	-4.556137919425964355e-01	1.341550517827272415e-02	4.860813915729522705e-01	9.202140569686889648e-01	1.275594115257263184e+00	1.517580270767211914e+00	1.620250582695007324e+00	1.568781614303588867e+00	1.360859036445617676e+00	1.006982445716857910e+00	5.296380519866943359e-01	-3.859592601656913757e-02	-6.578321456909179688e-01	-1.284282803535461426e+00	-1.873963594436645508e+00	-2.386337041854858398e+00	-2.787549257278442383e+00	-3.052969217300415039e+00	-3.168821811676025391e+00	-3.132803440093994141e+00	-2.953670501708984375e+00	-2.649887084960937500e+00	-2.247493982315063477e+00	-1.777430534362792969e+00	-1.272579193115234375e+00	-7.648267745971679688e-01	-2.824290990829467773e-01	1.520705968141555786e-01	5.231801867485046387e-01	8.229440450668334961e-01	1.050558805465698242e+00	1.211205363273620605e+00	1.314283967018127441e+00	1.371331930160522461e+00	1.393946886062622070e+00	1.392045617103576660e+00	1.372719764709472656e+00	1.339834928512573242e+00	1.294381022453308105e+00	1.235434651374816895e+00	1.161494016647338867e+00	1.071876049041748047e+00	9.678782224655151367e-01	8.534550070762634277e-01	7.352659702301025391e-01	6.220745444297790527e-01	5.236051678657531738e-01	4.490669965744018555e-01
-2.445816844701766968e-01	-1.867469847202301025e-01	-7.358627021312713623e-02	8.107329905033111572e-02	2.573302388191223145e-01	4.316883981227874756e-01	5.799436569213867188e-01	6.801060438156127930e-01	7.149903774261474609e-01	6.741670966148376465e-01	5.550619363784790039e-01	3.631163835525512695e-01	1.110458672046661377e-01	-1.826589256525039673e-01	-4.957638382911682129e-01	-8.045903444290161133e-01	-1.086313009262084961e+00	-1.321015119552612305e+00	-1.493318796157836914e+00	-1.593474030494689941e+00	-1.617858767509460449e+00	-1.568904042243957520e+00	-1.454495429992675781e+00	-1.286937355995178223e+00	-1.081578969955444336e+00	-8.552247285842895508e-01	-6.244670152664184570e-01	-4.040913879871368408e-01	-2.057166397571563721e-01	-3.681469336152076721e-02	9.977194666862487793e-02	2.057535201311111450e-01	2.867628931999206543e-01	3.512543737888336182e-01	4.090796709060668945e-01	4.699335694313049316e-01	5.418756008148193359e-01	6.301146149635314941e-01	7.362005710601806641e-01	8.577116131782531738e-01	9.884651303291320801e-01	1.119221806526184082e+00	1.238799095153808594e+00	1.335460782051086426e+00	1.398411750793457031e+00	1.419208884239196777e+00	1.392906069755554199e+00	1.318775773048400879e+00	1.200514316558837891e+00	1.045898437500000000e+00
-2.277538061141967773e+00	-2.241628170013427734e+00	-2.124728441238403320e+00	-1.946990251541137695e+00	-1.734462499618530273e+00	-1.516397118568420410e+00	-1.322245001792907715e+00	-1.178631901741027832e+00	-1.106602191925048828e+00	-1.119397640228271484e+00	-1.220984101295471191e+00	-1.405482769012451172e+00	-1.657573223114013672e+00	-1.953856468200683594e+00	-2.265071153640747070e+00	-2.558969497680664062e+00	-2.803588390350341797e+00	-2.970572471618652344e+00	-3.038200139999389648e+00	-2.993752956390380859e+00	-2.834935426712036133e+00	-2.570152521133422852e+00	-2.217573642730712891e+00	-1.803069949150085449e+00	-1.357259273529052734e+00	-9.120148420333862305e-01	-4.968848228454589844e-01	-1.358871608972549438e-01	1.548972278833389282e-01	3.686249852180480957e-01	5.077409148216247559e-01	5.828220844268798828e-01	6.104333996772766113e-01	6.103464961051940918e-01	6.025467514991760254e-01	6.044639945030212402e-01	6.288058161735534668e-01	6.822600364685058594e-01	7.651855349540710449e-01	8.722440004348754883e-01	9.937843680381774902e-01	1.117690205574035645e+00	1.231363773345947266e+00	1.323536753654479980e+00	1.385667681694030762e+00	1.412781476974487305e+00	1.403722524642944336e+00	1.360885143280029297e+00	1.289554953575134277e+00	1.197029948234558105e+00
-4.152007400989532471e-01	-5.119104385375976562e-01	-6.128698587417602539e-01	-7.106584906578063965e-01	-7.980669140815734863e-01	-8.689903020858764648e-01	-9.193046092987060547e-01	-9.475646615028381348e-01	-9.553568959236145020e-01	-9.471786618232727051e-01	-9.297910928726196289e-01	-9.110987782478332520e-01	-8.987116813659667969e-01	-8.984327316284179688e-01	-9.129485487937927246e-01	-9.409794807434082031e-01	-9.770712256431579590e-01	-1.012099027633666992e+00	-1.034426331520080566e+00	-1.031552076339721680e+00	-9.919875264167785645e-01	-9.070712924003601074e-01	-7.724356055259704590e-01	-5.888954997062683105e-01	-3.626253902912139893e-01	-1.046031117439270020e-01	1.705819368362426758e-01	4.463573694229125977e-01	7.059789896011352539e-01	9.342609047889709473e-01	1.119004845619201660e+00	1.251988410949707031e+00	1.329458832740783691e+00	1.352162122726440430e+00	1.324988126754760742e+00	1.256334900856018066e+00	1.157287955284118652e+00	1.040688157081604004e+00	9.201409220695495605e-01	8.090015649795532227e-01	7.193689346313476562e-01	6.611275076866149902e-01	6.410892009735107422e-01	6.623044013977050781e-01	7.236195206642150879e-01	8.195525407791137695e-01	9.405366182327270508e-01	1.073545575141906738e+00	1.203074574470520020e+00	1.312418460845947266e+00
-6.426615715026855469e-01	-4.535644054412841797e-01	-2.493194192647933960e-01	-5.365363508462905884e-02	1.116420403122901917e-01	2.293636202812194824e-01	2.888414561748504639e-01	2.869727909564971924e-01	2.282499670982360840e-01	1.238238513469696045e-01	-1.023595035076141357e-02	-1.552265733480453491e-01	-2.923228442668914795e-01	-4.049800932407379150e-01	-4.809257388114929199e-01	-5.135095715522766113e-01	-5.022763609886169434e-01	-4.527307450771331787e-01	-3.753642141819000244e-01	-2.840998768806457520e-01	-1.943726539611816406e-01	-1.210967078804969788e-01	-7.677379995584487915e-02	-6.996776163578033447e-02	-1.043143421411514282e-01	-1.781598776578903198e-01	-2.848381400108337402e-01	-4.135141372680664062e-01	-5.504606366157531738e-01	-6.805940270423889160e-01	-7.890911102294921875e-01	-8.629214763641357422e-01	-8.921672105789184570e-01	-8.710336089134216309e-01	-7.984860539436340332e-01	-6.784722208976745605e-01	-5.197030305862426758e-01	-3.349915146827697754e-01	-1.401730030775070190e-01	4.732703417539596558e-02	2.101694196462631226e-01	3.328714668750762939e-01	4.034931659698486328e-01	4.150508940219879150e-01	3.664847612380981445e-01	2.630399465560913086e-01	1.159793734550476074e-01	-5.838444828987121582e-02	-2.402714490890502930e-01	-4.084840416908264160e-01
-9.580170363187789917e-02	9.052488952875137329e-02	2.992154061794281006e-01	5.052793622016906738e-01	6.832770109176635742e-01	8.100803494453430176e-01	8.672647476196289062e-01	8.428816795349121094e-01	7.324508428573608398e-01	5.391169786453247070e-01	2.730230689048767090e-01	-4.995618760585784912e-02	-4.099157154560089111e-01	-7.848270535469055176e-01	-1.152433037757873535e+00	-1.491951107978820801e+00	-1.785465717315673828e+00	-2.018942832946777344e+00	-2.182853937149047852e+00	-2.272428989410400391e+00	-2.287575721740722656e+00	-2.232510805130004883e+00	-2.115146398544311523e+00	-1.946264386177062988e+00	-1.738531112670898438e+00	-1.505401611328125000e+00	-1.259986400604248047e+00	-1.013976812362670898e+00	-7.767254114151000977e-01	-5.545942187309265137e-01	-3.506650626659393311e-01	-1.648877114057540894e-01	5.311001092195510864e-03	1.640039682388305664e-01	3.154597282409667969e-01	4.627659320831298828e-01	6.066306233406066895e-01	7.446044683456420898e-01	8.709113001823425293e-01	9.769747853279113770e-01	1.052608251571655273e+00	1.087709784507751465e+00	1.074200034141540527e+00	1.007876396179199219e+00	8.898501396179199219e-01	7.272804379463195801e-01	5.332274436950683594e-01	3.255774080753326416e-01	1.251514554023742676e-01	-4.675526544451713562e-02
-2.221276611089706421e-01	-1.334527432918548584e-01	-4.491095244884490967e-02	3.468517959117889404e-02	9.739903360605239868e-02	1.375956386327743530e-01	1.530171781778335571e-01	1.453495919704437256e-01	1.202040538191795349e-01	8.652497082948684692e-02	5.551614612340927124e-02	3.923697024583816528e-02	4.905543103814125061e-02	9.414971619844436646e-02	1.802290678024291992e-01	3.086071610450744629e-01	4.757168292999267578e-01	6.731117963790893555e-01	8.879619836807250977e-01	1.104011535644531250e+00	1.302932858467102051e+00	1.465970039367675781e+00	1.575728178024291992e+00	1.617936491966247559e+00	1.582998037338256836e+00	1.467148780822753906e+00	1.273082971572875977e+00	1.009957909584045410e+00	6.927626729011535645e-01	3.411062657833099365e-01	-2.245172485709190369e-02	-3.743574917316436768e-01	-6.921106576919555664e-01	-9.562030434608459473e-01	-1.151769042015075684e+00	-1.269798636436462402e+00	-1.307813882827758789e+00	-1.269955277442932129e+00	-1.166481256484985352e+00	-1.012727141380310059e+00	-8.276169896125793457e-01	-6.318562626838684082e-01	-4.459614157676696777e-01	-2.883028090000152588e-01	-1.733445227146148682e-01	-1.102624386548995972e-01	-1.020980626344680786e-01	-1.455637514591217041e-01	-2.315521836280822754e-01	-3.463220596313476562e-01
1.422663927078247070e-01	1.367204636335372925e-01	9.644765406847000122e-02	2.417539060115814209e-02	-7.391059398651123047e-02	-1.881648451089859009e-01	-3.059931099414825439e-01	-4.128515720367431641e-01	-4.936223030090332031e-01	-5.341866612434387207e-01	-5.229882597923278809e-01	-4.523828923702239990e-01	-3.196103274822235107e-01	-1.272798031568527222e-01	1.166780814528465271e-01	3.995792269706726074e-01	7.050096988677978516e-01	1.014203071594238281e+00	1.307635068893432617e+00	1.566686034202575684e+00	1.775201439857482910e+00	1.920791625976562500e+00	1.995728254318237305e+00	1.997344255447387695e+00	1.927899003028869629e+00	1.793950557708740234e+00	1.605341076850891113e+00	1.373959541320800781e+00	1.112469315528869629e+00	8.331826925277709961e-01	5.472287535667419434e-01	2.640959322452545166e-01	-8.438993245363235474e-03	-2.640601396560668945e-01	-4.974610507488250732e-01	-7.038424611091613770e-01	-8.785117268562316895e-01	-1.016705393791198730e+00	-1.113705635070800781e+00	-1.165255308151245117e+00	-1.168208360671997070e+00	-1.121299505233764648e+00	-1.025880098342895508e+00	-8.864586949348449707e-01	-7.109086513519287109e-01	-5.102503895759582520e-01	-2.979924678802490234e-01	-8.909365534782409668e-02	1.013168841600418091e-01	2.592816352844238281e-01
-6.409162282943725586e-01	-5.369139909744262695e-01	-4.407568573951721191e-01	-3.643811047077178955e-01	-3.170577287673950195e-01	-3.041069507598876953e-01	-3.261505067348480225e-01	-3.789876699447631836e-01	-4.540872573852539062e-01	-5.396009683609008789e-01	-6.217362284660339355e-01	-6.862972974777221680e-01	-7.202088236808776855e-01	-7.128691673278808594e-01	-6.572255492210388184e-01	-5.505081415176391602e-01	-3.945921063423156738e-01	-1.959780305624008179e-01	3.460518270730972290e-02	2.829574644565582275e-01	5.324868559837341309e-01	7.655478119850158691e-01	9.649392962455749512e-01	1.115432024002075195e+00	1.205167889595031738e+00	1.226767301559448242e+00	1.178002715110778809e+00	1.061938881874084473e+00	8.865167498588562012e-01	6.636317372322082520e-01	4.078320860862731934e-01	1.348179131746292114e-01	-1.400587856769561768e-01	-4.030968844890594482e-01	-6.431908607482910156e-01	-8.523132801055908203e-01	-1.025505661964416504e+00	-1.160433769226074219e+00	-1.256644368171691895e+00	-1.314719557762145996e+00	-1.335540175437927246e+00	-1.319838762283325195e+00	-1.268136978149414062e+00	-1.181063175201416016e+00	-1.059940338134765625e+00	-9.074655175209045410e-01	-7.282869815826416016e-01	-5.293127894401550293e-01	-3.196586966514587402e-01	-1.102244034409523010e-01
-4.837492406368255615e-01	-5.716168284416198730e-01	-6.110756397247314453e-01	-6.017629504203796387e-01	-5.494101047515869141e-01	-4.648928344249725342e-01	-3.627369701862335205e-01	-2.592704892158508301e-01	-1.706388890743255615e-01	-1.109049543738365173e-01	-9.043617546558380127e-02	-1.147487461566925049e-01	-1.839262545108795166e-01	-2.926684617996215820e-01	-4.309523403644561768e-01	-5.852134227752685547e-01	-7.398892045021057129e-01	-8.791246414184570312e-01	-9.884290695190429688e-01	-1.056094408035278320e+00	-1.074233174324035645e+00	-1.039351224899291992e+00	-9.524354934692382812e-01	-8.185902237892150879e-01	-6.462971568107604980e-01	-4.464030563831329346e-01	-2.309512048959732056e-01	-1.198111567646265030e-02	1.995811760425567627e-01	3.948246538639068604e-01	5.674499273300170898e-01	7.139986157417297363e-01	8.337045311927795410e-01	9.280062913894653320e-01	9.998146891593933105e-01	1.052657604217529297e+00	1.089844822883605957e+00	1.113782763481140137e+00	1.125543832778930664e+00	1.124751687049865723e+00	1.109786987304687500e+00	1.078267097473144531e+00	1.027707695960998535e+00	9.562451243400573730e-01	8.632916212081909180e-01	7.500054836273193359e-01	6.194971203804016113e-01	4.767317473888397217e-01	3.281424939632415771e-01	1.810127049684524536e-01
-1.639372855424880981e-01	-1.651297062635421753e-01	-1.477991193532943726e-01	-1.160137951374053955e-01	-7.597666233777999878e-02	-3.490459173917770386e-02	1.225845335284247994e-04	2.318434789776802063e-02	3.029233776032924652e-02	1.984320580959320068e-02	-7.267628796398639679e-03	-4.784827306866645813e-02	-9.687487035989761353e-02	-1.481464207172393799e-01	-1.950481086969375610e-01	-2.313380092382431030e-01	-2.518737912178039551e-01	-2.532039880752563477e-01	-2.339613586664199829e-01	-1.950173974037170410e-01	-1.393839418888092041e-01	-7.187753170728683472e-02	1.409158227033913136e-03	7.376423478126525879e-02	1.385666579008102417e-01	1.899764984846115112e-01	2.235412001609802246e-01	2.366678863763809204e-01	2.289223670959472656e-01	2.021271884441375732e-01	1.602394878864288330e-01	1.090024039149284363e-01	5.538092553615570068e-02	6.815109867602586746e-03	-2.964974567294120789e-02	-4.827104136347770691e-02	-4.544805735349655151e-02	-2.037494443356990814e-02	2.460514754056930542e-02	8.403268456459045410e-02	1.497942805290222168e-01	2.119983136653900146e-01	2.601788341999053955e-01	2.846802175045013428e-01	2.780304253101348877e-01	2.360944598913192749e-01	1.588241159915924072e-01	5.047310888767242432e-02	-8.077057451009750366e-02	-2.236958444118499756e-01
-3.376308679580688477e-01	-3.693839907646179199e-01	-3.945392072200775146e-01	-4.104936718940734863e-01	-4.161109030246734619e-01	-4.117203056812286377e-01	-3.989180028438568115e-01	-3.802077174186706543e-01	-3.585458099842071533e-01	-3.368582129478454590e-01	-3.175904750823974609e-01	-3.023372292518615723e-01	-2.915832698345184326e-01	-2.845794856548309326e-01	-2.793684601783752441e-01	-2.729660868644714355e-01	-2.616888582706451416e-01	-2.415974140167236328e-01	-2.090050578117370605e-01	-1.609839051961898804e-01	-9.579955041408538818e-02	-1.321461983025074005e-02	8.537404239177703857e-02	1.969728618860244751e-01	3.171878457069396973e-01	4.405473768711090088e-01	5.609129667282104492e-01	6.719360351562500000e-01	7.675198316574096680e-01	8.422444462776184082e-01	8.917172551155090332e-01	9.128206968307495117e-01	9.038475155830383301e-01	8.645342588424682617e-01	7.960215806961059570e-01	7.007764577865600586e-01	5.825032591819763184e-01	4.460522234439849854e-01	2.973093092441558838e-01	1.430357545614242554e-01	-9.383291937410831451e-03	-1.523086726665496826e-01	-2.783429920673370361e-01	-3.809261620044708252e-01	-4.549733996391296387e-01	-4.974714815616607666e-01	-5.079398751258850098e-01	-4.886659085750579834e-01	-4.446497857570648193e-01	-3.832271695137023926e-01
-5.364241003990173340e-01	-5.916989445686340332e-01	-6.340237855911254883e-01	-6.575346589088439941e-01	-6.591071486473083496e-01	-6.384100914001464844e-01	-5.976013541221618652e-01	-5.407397747039794922e-01	-4.730171859264373779e-01	-3.999216556549072266e-01	-3.264327943325042725e-01	-2.563365399837493896e-01	-1.917226612567901611e-01	-1.327130049467086792e-01	-7.744880020618438721e-02	-2.234607934951782227e-02	3.739701583981513977e-02	1.070877388119697571e-01	1.916964948177337646e-01	2.949846982955932617e-01	4.187127649784088135e-01	5.620356202125549316e-01	7.211765646934509277e-01	8.894439339637756348e-01	1.057620167732238770e+00	1.214710712432861328e+00	1.348990321159362793e+00	1.449240326881408691e+00	1.506021976470947266e+00	1.512816667556762695e+00	1.466864347457885742e+00	1.369573116302490234e+00	1.226434946060180664e+00	1.046459436416625977e+00	8.412160277366638184e-01	6.236357688903808594e-01	4.067494273185729980e-01	2.025398612022399902e-01	2.104264684021472931e-02	-1.302258372306823730e-01	-2.465001344680786133e-01	-3.256993591785430908e-01	-3.681432604789733887e-01	-3.761446475982666016e-01	-3.535661399364471436e-01	-3.054049015045166016e-01	-2.374401539564132690e-01	-1.559446156024932861e-01	-6.744098663330078125e-02	2.153071574866771698e-02
-6.060617566108703613e-01	-5.708355903625488281e-01	-5.187343955039978027e-01	-4.488782286643981934e-01	-3.628290891647338867e-01	-2.643572092056274414e-01	-1.589326560497283936e-01	-5.301634222269058228e-02	4.675584286451339722e-02	1.343961358070373535e-01	2.053020745515823364e-01	2.568274438381195068e-01	2.886251807212829590e-01	3.027202785015106201e-01	3.032986819744110107e-01	2.962256968021392822e-01	2.883430421352386475e-01	2.866223752498626709e-01	2.972778081893920898e-01	3.249471783638000488e-01	3.720447123050689697e-01	4.383642971515655518e-01	5.209800004959106445e-01	6.144528388977050781e-01	7.113209366798400879e-01	8.028206229209899902e-01	8.797669410705566406e-01	9.335049390792846680e-01	9.568327069282531738e-01	9.447962045669555664e-01	8.952606916427612305e-01	8.091926574707031250e-01	6.906176209449768066e-01	5.462654829025268555e-01	3.849590718746185303e-01	2.168289273977279663e-01	5.245428904891014099e-02	-9.798067808151245117e-02	-2.254406511783599854e-01	-3.226561844348907471e-01	-3.845762610435485840e-01	-4.086426794528961182e-01	-3.948810100555419922e-01	-3.458065688610076904e-01	-2.661522626876831055e-01	-1.624368131160736084e-01	-4.240570962429046631e-02	8.560476452112197876e-02	2.133184522390365601e-01	3.331197500228881836e-01
-5.800882577896118164e-01	-4.777548909187316895e-01	-3.667352199554443359e-01	-2.508264482021331787e-01	-1.353750824928283691e-01	-2.675594761967658997e-02	6.834547966718673706e-02	1.437588334083557129e-01	1.946654766798019409e-01	2.183501124382019043e-01	2.147807031869888306e-01	1.869426220655441284e-01	1.408673673868179321e-01	8.531865477561950684e-02	3.112784586846828461e-02	-9.787730872631072998e-03	-2.564589120447635651e-02	-6.140233017504215240e-03	5.624805390834808350e-02	1.651242077350616455e-01	3.193844258785247803e-01	5.128639340400695801e-01	7.344986796379089355e-01	9.690184593200683594e-01	1.198138713836669922e+00	1.402162313461303711e+00	1.561854481697082520e+00	1.660407781600952148e+00	1.685287356376647949e+00	1.629734992980957031e+00	1.493733406066894531e+00	1.284292340278625488e+00	1.014989852905273438e+00	7.048107385635375977e-01	3.764065802097320557e-01	5.398280173540115356e-02	-2.389445900917053223e-01	-4.816744625568389893e-01	-6.581066846847534180e-01	-7.580193877220153809e-01	-7.777310013771057129e-01	-7.201111912727355957e-01	-5.939728021621704102e-01	-4.129381477832794189e-01	-1.939238309860229492e-01	4.457923397421836853e-02	2.842393815517425537e-01	5.084472894668579102e-01	7.035537958145141602e-01	8.596729636192321777e-01
-6.156951934099197388e-02	-1.137843504548072815e-01	-1.582751274108886719e-01	-1.914412826299667358e-01	-2.114758938550949097e-01	-2.183703184127807617e-01	-2.137038707733154297e-01	-2.002792358398437500e-01	-1.816743910312652588e-01	-1.617705821990966797e-01	-1.442968696355819702e-01	-1.324086040258407593e-01	-1.283071190118789673e-01	-1.329073756933212280e-01	-1.455737203359603882e-01	-1.639584451913833618e-01	-1.839911192655563354e-01	-2.000634372234344482e-01	-2.054369896650314331e-01	-1.928676068782806396e-01	-1.554027944803237915e-01	-8.727337419986724854e-02	1.522104162722826004e-02	1.529411226511001587e-01	3.233531415462493896e-01	5.202766060829162598e-01	7.339948415756225586e-01	9.517562389373779297e-01	1.158651709556579590e+00	1.338803648948669434e+00	1.476763248443603516e+00	1.558973193168640137e+00	1.575147509574890137e+00	1.519420146942138672e+00	1.391142845153808594e+00	1.195247650146484375e+00	9.421231746673583984e-01	6.469972133636474609e-01	3.288491964340209961e-01	8.919339627027511597e-03	-2.910779416561126709e-01	-5.508846640586853027e-01	-7.535884976387023926e-01	-8.872688412666320801e-01	-9.462096095085144043e-01	-9.315245747566223145e-01	-8.511036634445190430e-01	-7.188644409179687500e-01	-5.533717274665832520e-01	-3.759585916996002197e-01
9.791533462703227997e-03	-6.570902466773986816e-02	-1.441044062376022339e-01	-2.192562669515609741e-01	-2.858027517795562744e-01	-3.396264612674713135e-01	-3.781775534152984619e-01	-4.006142914295196533e-01	-4.077502489089965820e-01	-4.018233120441436768e-01	-3.861222863197326660e-01	-3.645169138908386230e-01	-3.409405946731567383e-01	-3.188746869564056396e-01	-3.008781671524047852e-01	-2.882032394409179688e-01	-2.805335223674774170e-01	-2.758764922618865967e-01	-2.706367075443267822e-01	-2.598825693130493164e-01	-2.378049790859222412e-01	-1.983444690704345703e-01	-1.359401345252990723e-01	-4.633057489991188049e-02	7.268289476633071899e-02	2.206093668937683105e-01	3.938730657100677490e-01	5.857237577438354492e-01	7.864921689033508301e-01	9.841865897178649902e-01	1.165382504463195801e+00	1.316325902938842773e+00	1.424145340919494629e+00	1.478061795234680176e+00	1.470483303070068359e+00	1.397877931594848633e+00	1.261328220367431641e+00	1.066694378852844238e+00	8.243348002433776855e-01	5.483797788619995117e-01	2.556002736091613770e-01	-3.603257238864898682e-02	-3.089579939842224121e-01	-5.476337075233459473e-01	-7.399640083312988281e-01	-8.783839941024780273e-01	-9.604731202125549316e-01	-9.890279769897460938e-01	-9.715801477432250977e-01	-9.194123744964599609e-01
-2.562456130981445312e-01	-3.718187510967254639e-01	-4.748810231685638428e-01	-5.598384737968444824e-01	-6.234721541404724121e-01	-6.649601459503173828e-01	-6.856570839881896973e-01	-6.886727809906005859e-01	-6.783081293106079102e-01	-6.594110131263732910e-01	-6.367202401161193848e-01	-6.142610907554626465e-01	-5.948576331138610840e-01	-5.798144936561584473e-01	-5.688076019287109375e-01	-5.599926114082336426e-01	-5.503104925155639648e-01	-5.359386205673217773e-01	-5.128148198127746582e-01	-4.771595001220703125e-01	-4.259299337863922119e-01	-3.571618497371673584e-01	-2.701804935932159424e-01	-1.656812131404876709e-01	-4.569313302636146545e-02	8.655238896608352661e-02	2.268254458904266357e-01	3.701451122760772705e-01	5.110414028167724609e-01	6.438031792640686035e-01	7.626942992210388184e-01	8.621376752853393555e-01	9.368879199028015137e-01	9.822274446487426758e-01	9.942203760147094727e-01	9.700379371643066406e-01	9.083381891250610352e-01	8.096455335617065430e-01	6.766503453254699707e-01	5.143430829048156738e-01	3.299144506454467773e-01	1.323863416910171509e-01	-6.801680475473403931e-02	-2.607028782367706299e-01	-4.356621205806732178e-01	-5.844163894653320312e-01	-7.008455395698547363e-01	-7.817771434783935547e-01	-8.272584676742553711e-01	-8.404659032821655273e-01
-7.054523825645446777e-01	-7.362447381019592285e-01	-7.747055888175964355e-01	-8.207592368125915527e-01	-8.731883764266967773e-01	-9.295176863670349121e-01	-9.860842823982238770e-01	-1.038272023200988770e+00	-1.080868840217590332e+00	-1.108500242233276367e+00	-1.116091609001159668e+00	-1.099323034286499023e+00	-1.055040717124938965e+00	-9.815996885299682617e-01	-8.791145682334899902e-01	-7.495936155319213867e-01	-5.969331860542297363e-01	-4.267447292804718018e-01	-2.460013031959533691e-01	-6.250571459531784058e-02	1.157787665724754333e-01	2.814587950706481934e-01	4.284004569053649902e-01	5.522744655609130859e-01	6.508782505989074707e-01	7.241951227188110352e-01	7.741948366165161133e-01	8.044119477272033691e-01	8.193603754043579102e-01	8.238533735275268555e-01	8.223043680191040039e-01	8.180891275405883789e-01	8.130483031272888184e-01	8.072040677070617676e-01	7.987446784973144531e-01	7.843002080917358398e-01	7.594897747039794922e-01	7.196745276451110840e-01	6.608083248138427734e-01	5.802502036094665527e-01	4.774029850959777832e-01	3.540638685226440430e-01	2.144246995449066162e-01	6.471886485815048218e-02	-8.742365241050720215e-02	-2.338051795959472656e-01	-3.665417730808258057e-01	-4.788696467876434326e-01	-5.657770633697509766e-01	-6.244030594825744629e-01
-7.290889322757720947e-02	-2.173916697502136230e-01	-3.467507064342498779e-01	-4.517542421817779541e-01	-5.269278287887573242e-01	-5.707041025161743164e-01	-5.851151943206787109e-01	-5.750930905342102051e-01	-5.474878549575805664e-01	-5.099369287490844727e-01	-4.697323739528656006e-01	-4.328200221061706543e-01	-4.030465185642242432e-01	-3.817359805107116699e-01	-3.676345050334930420e-01	-3.572119772434234619e-01	-3.452590107917785645e-01	-3.256776928901672363e-01	-2.923420667648315430e-01	-2.399073392152786255e-01	-1.644703447818756104e-01	-6.402323395013809204e-02	6.131701171398162842e-02	2.092859745025634766e-01	3.756209313869476318e-01	5.543410181999206543e-01	7.381218075752258301e-01	9.187340736389160156e-01	1.087518215179443359e+00	1.235869050025939941e+00	1.355704426765441895e+00	1.439900636672973633e+00	1.482687830924987793e+00	1.480005741119384766e+00	1.429816007614135742e+00	1.332365751266479492e+00	1.190366983413696289e+00	1.009050250053405762e+00	7.960418462753295898e-01	5.610281229019165039e-01	3.151986598968505859e-01	7.049555331468582153e-02	-1.612658053636550903e-01	-3.693155348300933838e-01	-5.447843074798583984e-01	-6.813982129096984863e-01	-7.759356498718261719e-01	-8.283989429473876953e-01	-8.418874144554138184e-01	-8.221882581710815430e-01
-3.154356479644775391e-01	-4.211778938770294189e-01	-5.336206555366516113e-01	-6.475173830986022949e-01	-7.579260468482971191e-01	-8.602781295776367188e-01	-9.504222869873046875e-01	-1.024659037590026855e+00	-1.079777956008911133e+00	-1.113103032112121582e+00	-1.122542142868041992e+00	-1.106635808944702148e+00	-1.064600348472595215e+00	-9.963682293891906738e-01	-9.026321172714233398e-01	-7.849010825157165527e-01	-6.455581188201904297e-01	-4.878991842269897461e-01	-3.161154985427856445e-01	-1.351859867572784424e-01	4.933915287256240845e-02	2.316509187221527100e-01	4.060475826263427734e-01	5.672909617424011230e-01	7.108889222145080566e-01	8.332555294036865234e-01	9.317309260368347168e-01	1.004472970962524414e+00	1.050261497497558594e+00	1.068271517753601074e+00	1.057874798774719238e+00	1.018528699874877930e+00	9.497981667518615723e-01	8.515376448631286621e-01	7.242313027381896973e-01	5.694512128829956055e-01	3.903552293777465820e-01	1.921132206916809082e-01	-1.786202378571033478e-02	-2.299857884645462036e-01	-4.329407811164855957e-01	-6.144871115684509277e-01	-7.625744342803955078e-01	-8.666228055953979492e-01	-9.187965393066406250e-01	-9.150820374488830566e-01	-8.560044765472412109e-01	-7.468666434288024902e-01	-5.974575281143188477e-01	-4.212523996829986572e-01
-2.506416440010070801e-01	-4.285944700241088867e-01	-6.012421846389770508e-01	-7.594331502914428711e-01	-8.963785767555236816e-01	-1.007930159568786621e+00	-1.092530727386474609e+00	-1.150868177413940430e+00	-1.185305476188659668e+00	-1.199176192283630371e+00	-1.196056723594665527e+00	-1.179106473922729492e+00	-1.150567412376403809e+00	-1.111475706100463867e+00	-1.061618685722351074e+00	-9.997239708900451660e-01	-9.238424301147460938e-01	-8.318489789962768555e-01	-7.219750285148620605e-01	-5.932890176773071289e-01	-4.460597038269042969e-01	-2.819691002368927002e-01	-1.041713729500770569e-01	8.278725296258926392e-02	2.731650471687316895e-01	4.603202044963836670e-01	6.370908617973327637e-01	7.962427139282226562e-01	9.309562444686889648e-01	1.035312652587890625e+00	1.104728579521179199e+00	1.136292099952697754e+00	1.128970861434936523e+00	1.083677887916564941e+00	1.003207445144653320e+00	8.920561671257019043e-01	7.561507821083068848e-01	6.024957299232482910e-01	4.387499988079071045e-01	2.727457284927368164e-01	1.119727417826652527e-01	-3.693440183997154236e-02	-1.686577945947647095e-01	-2.795532941818237305e-01	-3.678592145442962646e-01	-4.337286651134490967e-01	-4.790810942649841309e-01	-5.072954893112182617e-01	-5.227832794189453125e-01	-5.304912924766540527e-01
-2.678297758102416992e-01	-5.150611400604248047e-01	-7.340216040611267090e-01	-9.145347476005554199e-01	-1.050905942916870117e+00	-1.141933202743530273e+00	-1.190404534339904785e+00	-1.202178120613098145e+00	-1.184997677803039551e+00	-1.147217512130737305e+00	-1.096616387367248535e+00	-1.039447784423828125e+00	-9.798336625099182129e-01	-9.195511937141418457e-01	-8.582023382186889648e-01	-7.937001585960388184e-01	-7.229607105255126953e-01	-6.426659822463989258e-01	-5.499654412269592285e-01	-4.430123865604400635e-01	-3.212780952453613281e-01	-1.856373250484466553e-01	-3.826069459319114685e-02	1.176269128918647766e-01	2.780587077140808105e-01	4.386551082134246826e-01	5.949298739433288574e-01	7.425485849380493164e-01	8.775225281715393066e-01	9.963282942771911621e-01	1.095950245857238770e+00	1.173859119415283203e+00	1.227953433990478516e+00	1.256505250930786133e+00	1.258155941963195801e+00	1.231991291046142578e+00	1.177706599235534668e+00	1.095834016799926758e+00	9.879862070083618164e-01	8.570474982261657715e-01	7.072480320930480957e-01	5.440718531608581543e-01	3.739759325981140137e-01	2.039326578378677368e-01	4.084035754203796387e-02	-1.091242209076881409e-01	-2.411217391490936279e-01	-3.521409034729003906e-01	-4.412825107574462891e-01	-5.097799897193908691e-01
-8.005968332290649414e-01	-7.782450914382934570e-01	-7.391436696052551270e-01	-6.876152157783508301e-01	-6.277049183845520020e-01	-5.626008510589599609e-01	-4.942850172519683838e-01	-4.234523177146911621e-01	-3.496839404106140137e-01	-2.718204855918884277e-01	-1.884490996599197388e-01	-9.840653836727142334e-02	-1.208607805892825127e-03	1.026626378297805786e-01	2.116510123014450073e-01	3.232024610042572021e-01	4.340009987354278564e-01	5.403181314468383789e-01	6.384136676788330078e-01	7.249245047569274902e-01	7.971795201301574707e-01	8.534004092216491699e-01	8.927682042121887207e-01	9.153652787208557129e-01	9.220257401466369629e-01	9.141381382942199707e-01	8.934480547904968262e-01	8.618949651718139648e-01	8.214999437332153320e-01	7.743009328842163086e-01	7.223199605941772461e-01	6.675431728363037109e-01	6.119017004966735840e-01	5.572482943534851074e-01	5.053299665451049805e-01	4.577573835849761963e-01	4.159655869007110596e-01	3.811580240726470947e-01	3.542250394821166992e-01	3.356355428695678711e-01	3.253108263015747070e-01	3.225038349628448486e-01	3.257164061069488525e-01	3.326905369758605957e-01	3.405052423477172852e-01	3.457942008972167969e-01	3.450762927532196045e-01	3.351634144783020020e-01	3.135879337787628174e-01	2.789785265922546387e-01
6.953467428684234619e-02	-3.340140283107757568e-01	-7.041440606117248535e-01	-1.018726348876953125e+00	-1.260531902313232422e+00	-1.418284773826599121e+00	-1.487244725227355957e+00	-1.469286322593688965e+00	-1.372460484504699707e+00	-1.210050225257873535e+00	-9.991748929023742676e-01	-7.590494751930236816e-01	-5.090616345405578613e-01	-2.668738663196563721e-01	-4.676714539527893066e-02	1.415815055370330811e-01	2.937557995319366455e-01	4.106352329254150391e-01	4.978284239768981934e-01	5.645859837532043457e-01	6.223206520080566406e-01	6.828916668891906738e-01	7.568348646163940430e-01	8.517347574234008789e-01	9.709396362304687500e-01	1.112802267074584961e+00	1.270580530166625977e+00	1.433047056198120117e+00	1.585753083229064941e+00	1.712787032127380371e+00	1.798788666725158691e+00	1.830947399139404297e+00	1.800721287727355957e+00	1.705064535140991211e+00	1.547019243240356445e+00	1.335603594779968262e+00	1.085011601448059082e+00	8.132126331329345703e-01	5.401080250740051270e-01	2.854547500610351562e-01	6.680115312337875366e-02	-1.023203805088996887e-01	-2.137294858694076538e-01	-2.653096020221710205e-01	-2.610233426094055176e-01	-2.102486044168472290e-01	-1.265351921319961548e-01	-2.595079690217971802e-02	7.477255165576934814e-02	1.600697934627532959e-01
-7.620927691459655762e-01	-7.735072374343872070e-01	-7.759656906127929688e-01	-7.705390453338623047e-01	-7.573908567428588867e-01	-7.358005642890930176e-01	-7.043910026550292969e-01	-6.615034937858581543e-01	-6.056420207023620605e-01	-5.359011292457580566e-01	-4.523048698902130127e-01	-3.560068905353546143e-01	-2.493339926004409790e-01	-1.356837004423141479e-01	-1.930240169167518616e-02	9.502219408750534058e-02	2.023262232542037964e-01	2.978687882423400879e-01	3.775438964366912842e-01	4.382803440093994141e-01	4.783946871757507324e-01	4.978526830673217773e-01	4.983850121498107910e-01	4.834074079990386963e-01	4.577150046825408936e-01	4.269537627696990967e-01	3.969176411628723145e-01	3.727585375308990479e-01	3.582243025302886963e-01	3.550457954406738281e-01	3.625832796096801758e-01	3.778091669082641602e-01	3.956607282161712646e-01	4.097406566143035889e-01	4.132861495018005371e-01	4.002763032913208008e-01	3.665113449096679688e-01	3.104866743087768555e-01	2.339033782482147217e-01	1.417072415351867676e-01	4.162193462252616882e-02	-5.677419900894165039e-02	-1.432999372482299805e-01	-2.085658460855484009e-01	-2.452999651432037354e-01	-2.494011372327804565e-01	-2.205594331026077271e-01	-1.623491197824478149e-01	-8.178119361400604248e-02	1.161625608801841736e-02
-1.482072845101356506e-02	-3.837172687053680420e-02	-7.139305025339126587e-02	-1.146864369511604309e-01	-1.675664931535720825e-01	-2.276742309331893921e-01	-2.910407781600952148e-01	-3.524129092693328857e-01	-4.058038592338562012e-01	-4.451898932456970215e-01	-4.652450084686279297e-01	-4.620008766651153564e-01	-4.333351254463195801e-01	-3.792222440242767334e-01	-3.017181158065795898e-01	-2.046862691640853882e-01	-9.330539405345916748e-02	2.657377906143665314e-02	1.491330265998840332e-01	2.692487835884094238e-01	3.830069899559020996e-01	4.879829585552215576e-01	5.832362771034240723e-01	6.690237522125244141e-01	7.462919950485229492e-01	8.160583376884460449e-01	8.788133263587951660e-01	9.340746998786926270e-01	9.801861643791198730e-01	1.014400959014892578e+00	1.033231735229492188e+00	1.032997608184814453e+00	1.010468363761901855e+00	9.634978771209716797e-01	8.915457129478454590e-01	7.960095405578613281e-01	6.803187131881713867e-01	5.497688651084899902e-01	4.111107587814331055e-01	2.719370722770690918e-01	1.399396955966949463e-01	2.213015593588352203e-02	-7.587521523237228394e-02	-1.504108309745788574e-01	-2.000845670700073242e-01	-2.258245646953582764e-01	-2.306451648473739624e-01	-2.191652208566665649e-01	-1.969460546970367432e-01	-1.697399169206619263e-01
-4.790475964546203613e-01	-5.509040355682373047e-01	-6.222466826438903809e-01	-6.917469501495361328e-01	-7.563060522079467773e-01	-8.113600611686706543e-01	-8.515215516090393066e-01	-8.714354634284973145e-01	-8.666947484016418457e-01	-8.346465229988098145e-01	-7.749477028846740723e-01	-6.897712945938110352e-01	-5.836307406425476074e-01	-4.628586471080780029e-01	-3.348349928855895996e-01	-2.070960700511932373e-01	-8.646740019321441650e-02	2.165370993316173553e-02	1.137739717960357666e-01	1.884900331497192383e-01	2.463823258876800537e-01	2.896583080291748047e-01	3.216201066970825195e-01	3.460536301136016846e-01	3.666400313377380371e-01	3.864763081073760986e-01	4.077679216861724854e-01	4.317179620265960693e-01	4.586025476455688477e-01	4.879874289035797119e-01	5.190167427062988281e-01	5.506989955902099609e-01	5.821169018745422363e-01	6.125156283378601074e-01	6.412507295608520508e-01	6.676193475723266602e-01	6.906289458274841309e-01	7.087794542312622070e-01	7.199349403381347656e-01	7.213516235351562500e-01	7.098942995071411133e-01	6.824364066123962402e-01	6.363914608955383301e-01	5.702832341194152832e-01	4.842410087585449219e-01	3.803080320358276367e-01	2.624797224998474121e-01	1.364384293556213379e-01	9.005614556372165680e-03	-1.126172915101051331e-01
-9.313795566558837891e-01	-9.818487167358398438e-01	-9.981930255889892578e-01	-9.812953472137451172e-01	-9.334906935691833496e-01	-8.582482933998107910e-01	-7.598466873168945312e-01	-6.430608034133911133e-01	-5.128677487373352051e-01	-3.741724193096160889e-01	-2.315536290407180786e-01	-8.903598785400390625e-02	5.009738355875015259e-02	1.834282577037811279e-01	3.094387054443359375e-01	4.274406135082244873e-01	5.373963713645935059e-01	6.396461129188537598e-01	7.345746159553527832e-01	8.222658038139343262e-01	9.022001624107360840e-01	9.730514287948608398e-01	1.032630801200866699e+00	1.078009128570556641e+00	1.105819940567016602e+00	1.112720251083374023e+00	1.095950841903686523e+00	1.053918719291687012e+00	9.867015480995178223e-01	8.963759541511535645e-01	7.870892882347106934e-01	6.648318171501159668e-01	5.369167327880859375e-01	4.112286865711212158e-01	2.953448891639709473e-01	1.956604421138763428e-01	1.166510432958602905e-01	6.038653850555419922e-02	2.636807411909103394e-02	1.171070057898759842e-02	1.163910422474145889e-02	2.021691575646400452e-02	3.119528107345104218e-02	3.885145112872123718e-02	3.869509696960449219e-02	2.794810011982917786e-02	5.746088922023773193e-03	-2.694137394428253174e-02	-6.763090938329696655e-02	-1.128116697072982788e-01
-1.014317154884338379e+00	-1.180882215499877930e+00	-1.317237019538879395e+00	-1.417368054389953613e+00	-1.477378845214843750e+00	-1.495676636695861816e+00	-1.473023056983947754e+00	-1.412429094314575195e+00	-1.318880796432495117e+00	-1.198891520500183105e+00	-1.059899687767028809e+00	-9.095600247383117676e-01	-7.550050616264343262e-01	-6.021771430969238281e-01	-4.553321003913879395e-01	-3.167958557605743408e-01	-1.870109289884567261e-01	-6.485936045646667480e-02	5.179919674992561340e-02	1.654692143201828003e-01	2.783499360084533691e-01	3.917604386806488037e-01	5.057443380355834961e-01	6.189079284667968750e-01	7.285094261169433594e-01	8.307781815528869629e-01	9.214139580726623535e-01	9.961897730827331543e-01	1.051567912101745605e+00	1.085231781005859375e+00	1.096448302268981934e+00	1.086203575134277344e+00	1.057094454765319824e+00	1.013004422187805176e+00	9.586229920387268066e-01	8.988825082778930664e-01	8.383914828300476074e-01	7.809262871742248535e-01	7.290346622467041016e-01	6.837857961654663086e-01	6.446912884712219238e-01	6.098029613494873047e-01	5.759805440902709961e-01	5.393044352531433105e-01	4.955942034721374512e-01	4.409808516502380371e-01	3.724718987941741943e-01	2.884405851364135742e-01	1.889760345220565796e-01	7.604362070560455322e-02
-1.267809987068176270e+00	-1.194905638694763184e+00	-1.112702250480651855e+00	-1.033444762229919434e+00	-9.664696455001831055e-01	-9.172669649124145508e-01	-8.871413469314575195e-01	-8.734838962554931641e-01	-8.705699443817138672e-01	-8.707278966903686523e-01	-8.656779527664184570e-01	-8.478336334228515625e-01	-8.113859295845031738e-01	-7.530410885810852051e-01	-6.723485589027404785e-01	-5.716158747673034668e-01	-4.554622173309326172e-01	-3.301004767417907715e-01	-2.024654000997543335e-01	-7.931359857320785522e-02	3.358732163906097412e-02	1.320835202932357788e-01	2.140080034732818604e-01	2.792746424674987793e-01	3.297034800052642822e-01	3.686220347881317139e-01	4.003123044967651367e-01	4.293849468231201172e-01	4.601575434207916260e-01	4.960987269878387451e-01	5.393801927566528320e-01	5.905601382255554199e-01	6.484135985374450684e-01	7.099190354347229004e-01	7.704150676727294922e-01	8.239346742630004883e-01	8.637102246284484863e-01	8.828217983245849609e-01	8.749340176582336426e-01	8.350446224212646484e-01	7.601566910743713379e-01	6.497854590415954590e-01	5.062255859375000000e-01	3.345366418361663818e-01	1.422396600246429443e-01	-6.123719736933708191e-02	-2.652961015701293945e-01	-4.590028524398803711e-01	-6.319309473037719727e-01	-7.749416232109069824e-01
-1.193796992301940918e+00	-1.047060251235961914e+00	-8.928790092468261719e-01	-7.415071725845336914e-01	-6.016530990600585938e-01	-4.798099100589752197e-01	-3.798408806324005127e-01	-3.028500080108642578e-01	-2.473386973142623901e-01	-2.096122354269027710e-01	-1.843755543231964111e-01	-1.654409021139144897e-01	-1.464708745479583740e-01	-1.216858327388763428e-01	-8.647503703832626343e-02	-3.785895556211471558e-02	2.524040639400482178e-02	1.019477918744087219e-01	1.896034926176071167e-01	2.841240763664245605e-01	3.804969787597656250e-01	4.733312427997589111e-01	5.573836565017700195e-01	6.279915571212768555e-01	6.813728809356689453e-01	7.147843241691589355e-01	7.265577912330627441e-01	7.160525321960449219e-01	6.835610270500183105e-01	6.301980614662170410e-01	5.577843189239501953e-01	4.687270224094390869e-01	3.658924996852874756e-01	2.524703145027160645e-01	1.318367123603820801e-01	7.433231920003890991e-03	-1.173247620463371277e-01	-2.391000986099243164e-01	-3.546463549137115479e-01	-4.607922136783599854e-01	-5.544155836105346680e-01	-6.324288845062255859e-01	-6.918007135391235352e-01	-7.296352386474609375e-01	-7.433263659477233887e-01	-7.307901382446289062e-01	-6.907598972320556641e-01	-6.231112480163574219e-01	-5.291666388511657715e-01	-4.119214415550231934e-01
-7.782239317893981934e-01	-6.179347038269042969e-01	-4.801976084709167480e-01	-3.782011866569519043e-01	-3.202060461044311523e-01	-3.087037801742553711e-01	-3.402470350265502930e-01	-4.059611260890960693e-01	-4.926675558090209961e-01	-5.844730734825134277e-01	-6.646277904510498047e-01	-7.174261808395385742e-01	-7.299335598945617676e-01	-6.933536529541015625e-01	-6.039069890975952148e-01	-4.631500542163848877e-01	-2.777260243892669678e-01	-5.859306827187538147e-02	1.801709532737731934e-01	4.228475689888000488e-01	6.536691784858703613e-01	8.583397269248962402e-01	1.025314092636108398e+00	1.146702170372009277e+00	1.218716979026794434e+00	1.241652965545654297e+00	1.219439864158630371e+00	1.158867120742797852e+00	1.068601489067077637e+00	9.581269025802612305e-01	8.367277383804321289e-01	7.126145362854003906e-01	5.922699570655822754e-01	4.800619482994079590e-01	3.781498968601226807e-01	2.866747677326202393e-01	2.041961401700973511e-01	1.283036768436431885e-01	5.630782246589660645e-02	-1.409514527767896652e-02	-8.427821844816207886e-02	-1.543265134096145630e-01	-2.229009717702865601e-01	-2.873230874538421631e-01	-3.438560962677001953e-01	-3.881402611732482910e-01	-4.157317280769348145e-01	-4.226868152618408203e-01	-4.061322510242462158e-01	-3.647576570510864258e-01
2.458063364028930664e-01	1.727820783853530884e-01	7.476416975259780884e-02	-4.363793879747390747e-02	-1.750845760107040405e-01	-3.099464476108551025e-01	-4.370446801185607910e-01	-5.446158051490783691e-01	-6.213904619216918945e-01	-6.576491594314575195e-01	-6.461251378059387207e-01	-5.826523303985595703e-01	-4.665048718452453613e-01	-3.004266619682312012e-01	-9.039039909839630127e-02	1.548551917076110840e-01	4.243914484977722168e-01	7.058416008949279785e-01	9.861491322517395020e-01	1.252385377883911133e+00	1.492536902427673340e+00	1.696213960647583008e+00	1.855217933654785156e+00	1.963912725448608398e+00	2.019376277923583984e+00	2.021335124969482422e+00	1.971918821334838867e+00	1.875290274620056152e+00	1.737204670906066895e+00	1.564546942710876465e+00	1.364878296852111816e+00	1.146022081375122070e+00	9.157024621963500977e-01	6.812598705291748047e-01	4.494512677192687988e-01	2.263438254594802856e-01	1.729076355695724487e-02	-1.730346232652664185e-01	-3.405838608741760254e-01	-4.818975627422332764e-01	-5.941226482391357422e-01	-6.751002073287963867e-01	-7.235209345817565918e-01	-7.391241788864135742e-01	-7.229056954383850098e-01	-6.772907972335815430e-01	-6.062362790107727051e-01	-5.152274370193481445e-01	-4.111484587192535400e-01	-3.020110130310058594e-01
-8.564026951789855957e-01	-1.093959569931030273e+00	-1.302054524421691895e+00	-1.465186238288879395e+00	-1.571593284606933594e+00	-1.614022254943847656e+00	-1.590149164199829102e+00	-1.502642154693603516e+00	-1.358849644660949707e+00	-1.170121073722839355e+00	-9.507747888565063477e-01	-7.167724967002868652e-01	-4.842053651809692383e-01	-2.677405774593353271e-01	-7.920694351196289062e-02	7.350899279117584229e-02	1.871193945407867432e-01	2.630677521228790283e-01	3.071301579475402832e-01	3.285419344902038574e-01	3.387579023838043213e-01	3.499866425991058350e-01	3.736596107482910156e-01	4.189997315406799316e-01	4.918507039546966553e-01	5.939061045646667480e-01	7.224392294883728027e-01	8.705719113349914551e-01	1.028047323226928711e+00	1.182397007942199707e+00	1.320340037345886230e+00	1.429233312606811523e+00	1.498407602310180664e+00	1.520254731178283691e+00	1.490984201431274414e+00	1.410997748374938965e+00	1.284867644309997559e+00	1.120923519134521484e+00	9.304797053337097168e-01	7.267624139785766602e-01	5.236354470252990723e-01	3.342542946338653564e-01	1.698014736175537109e-01	3.845167532563209534e-02	-5.530589446425437927e-02	-1.109097227454185486e-01	-1.315139383077621460e-01	-1.233673915266990662e-01	-9.488403052091598511e-02	-5.553947016596794128e-02
-1.640978902578353882e-01	-4.920787811279296875e-01	-7.600670456886291504e-01	-9.537365436553955078e-01	-1.066988825798034668e+00	-1.101412057876586914e+00	-1.065039396286010742e+00	-9.706535935401916504e-01	-8.338959217071533203e-01	-6.713984608650207520e-01	-4.991098046302795410e-01	-3.309274911880493164e-01	-1.776976585388183594e-01	-4.660427197813987732e-02	5.905940383672714233e-02	1.397658139467239380e-01	1.993182599544525146e-01	2.441579848527908325e-01	2.824682891368865967e-01	3.231345117092132568e-01	3.746247291564941406e-01	4.438709914684295654e-01	5.352524518966674805e-01	6.497997641563415527e-01	7.847480773925781250e-01	9.335457086563110352e-01	1.086374282836914062e+00	1.231160998344421387e+00	1.354970693588256836e+00	1.445594072341918945e+00	1.493097901344299316e+00	1.491112232208251953e+00	1.437663435935974121e+00	1.335448384284973145e+00	1.191525101661682129e+00	1.016485214233398438e+00	8.232382535934448242e-01	6.255812048912048340e-01	4.367359876632690430e-01	2.680330276489257812e-01	1.278841346502304077e-01	2.114773914217948914e-02	-5.106557533144950867e-02	-9.115494042634963989e-02	-1.044160872697830200e-01	-9.815222024917602539e-02	-8.063449710607528687e-02	-6.004989147186279297e-02	-4.356905817985534668e-02	-3.664451092481613159e-02
-1.244071006774902344e+00	-1.267877459526062012e+00	-1.292938232421875000e+00	-1.319477915763854980e+00	-1.345833182334899902e+00	-1.368200540542602539e+00	-1.380807161331176758e+00	-1.376515388488769531e+00	-1.347786545753479004e+00	-1.287846922874450684e+00	-1.191856145858764648e+00	-1.057871341705322266e+00	-8.874423503875732422e-01	-6.857277750968933105e-01	-4.611145257949829102e-01	-2.243888229131698608e-01	1.242588646709918976e-02	2.374079376459121704e-01	4.400755465030670166e-01	6.125454306602478027e-01	7.503526210784912109e-01	8.528106212615966797e-01	9.228544235229492188e-01	9.663753509521484375e-01	9.911385178565979004e-01	1.005440115928649902e+00	1.016703605651855469e+00	1.030226826667785645e+00	1.048262953758239746e+00	1.069566488265991211e+00	1.089469790458679199e+00	1.100487828254699707e+00	1.093389034271240234e+00	1.058614492416381836e+00	9.878782033920288086e-01	8.757444620132446289e-01	7.209544181823730469e-01	5.272822380065917969e-01	3.037463426589965820e-01	6.408058106899261475e-02	-1.745201349258422852e-01	-3.932454884052276611e-01	-5.738695859909057617e-01	-7.009962797164916992e-01	-7.640212774276733398e-01	-7.585175037384033203e-01	-6.868384480476379395e-01	-5.578582882881164551e-01	-3.859097659587860107e-01	-1.890990883111953735e-01
-9.005970358848571777e-01	-1.115567684173583984e+00	-1.293178915977478027e+00	-1.423827648162841797e+00	-1.502031087875366211e+00	-1.526573061943054199e+00	-1.500283718109130859e+00	-1.429486155509948730e+00	-1.323166251182556152e+00	-1.191946148872375488e+00	-1.046952128410339355e+00	-8.986906409263610840e-01	-7.560440301895141602e-01	-6.254965066909790039e-01	-5.106762647628784180e-01	-4.122563004493713379e-01	-3.282088339328765869e-01	-2.543582916259765625e-01	-1.851416677236557007e-01	-1.144697442650794983e-01	-3.658359870314598083e-02	5.318163707852363586e-02	1.577910184860229492e-01	2.781044244766235352e-01	4.126957356929779053e-01	5.579072237014770508e-01	7.081351876258850098e-01	8.563236594200134277e-01	9.946182966232299805e-01	1.115103125572204590e+00	1.210532426834106445e+00	1.274967074394226074e+00	1.304252862930297852e+00	1.296312212944030762e+00	1.251255750656127930e+00	1.171344280242919922e+00	1.060835123062133789e+00	9.257399439811706543e-01	7.735061645507812500e-01	6.126210093498229980e-01	4.521389305591583252e-01	3.011342585086822510e-01	1.680979728698730469e-01	6.030772998929023743e-02	-1.678208075463771820e-02	-6.007500365376472473e-02	-6.922984123229980469e-02	-4.686073586344718933e-02	1.510308822616934776e-03	6.777981668710708618e-02
-1.436192393302917480e+00	-1.823768854141235352e+00	-2.137592315673828125e+00	-2.357320070266723633e+00	-2.470262289047241211e+00	-2.472048997879028320e+00	-2.366656780242919922e+00	-2.165825366973876953e+00	-1.887908577919006348e+00	-1.556229352951049805e+00	-1.197043299674987793e+00	-8.372536897659301758e-01	-5.020566582679748535e-01	-2.127339541912078857e-01	1.519061718136072159e-02	1.732360869646072388e-01	2.605559825897216797e-01	2.837785184383392334e-01	2.561180889606475830e-01	1.958503127098083496e-01	1.242930442094802856e-01	6.347480416297912598e-02	3.369889035820960999e-02	5.123912170529365540e-02	1.264181584119796753e-01	2.623117566108703613e-01	4.542737007141113281e-01	6.903836727142333984e-01	9.527915716171264648e-01	1.219797968864440918e+00	1.468393683433532715e+00	1.676918864250183105e+00	1.827489733695983887e+00	1.907891035079956055e+00	1.912716746330261230e+00	1.843650102615356445e+00	1.708885192871093750e+00	1.521795630455017090e+00	1.299046397209167480e+00	1.058413863182067871e+00	8.166216015815734863e-01	5.874946117401123047e-01	3.806833028793334961e-01	2.011100500822067261e-01	4.916911572217941284e-02	-7.841110974550247192e-02	-1.872365623712539673e-01	-2.837008535861968994e-01	-3.734927773475646973e-01	-4.603957831859588623e-01
-1.661846518516540527e+00	-1.801451206207275391e+00	-1.885542869567871094e+00	-1.909888386726379395e+00	-1.873956084251403809e+00	-1.780446529388427734e+00	-1.634738445281982422e+00	-1.444339990615844727e+00	-1.218392610549926758e+00	-9.672238826751708984e-01	-7.019177079200744629e-01	-4.338534176349639893e-01	-1.741724759340286255e-01	6.683271378278732300e-02	2.803782522678375244e-01	4.598306417465209961e-01	6.012460589408874512e-01	7.037215232849121094e-01	7.694899439811706543e-01	8.037173748016357422e-01	8.139951825141906738e-01	8.095545172691345215e-01	8.002701997756958008e-01	7.955559492111206055e-01	8.032817244529724121e-01	8.288541436195373535e-01	8.745862841606140137e-01	9.394429326057434082e-01	1.019186973571777344e+00	1.106893539428710938e+00	1.193753361701965332e+00	1.270056366920471191e+00	1.326247692108154297e+00	1.353949427604675293e+00	1.346854209899902344e+00	1.301410436630249023e+00	1.217230439186096191e+00	1.097175240516662598e+00	9.471002817153930664e-01	7.752864956855773926e-01	5.916220545768737793e-01	4.066399931907653809e-01	2.305314987897872925e-01	7.225719839334487915e-02	-6.114351376891136169e-02	-1.649779528379440308e-01	-2.370376884937286377e-01	-2.774704694747924805e-01	-2.884499430656433105e-01	-2.737308442592620850e-01
-3.783390671014785767e-02	-1.828226149082183838e-01	-3.129581212997436523e-01	-4.226125180721282959e-01	-5.078041553497314453e-01	-5.662487149238586426e-01	-5.973847508430480957e-01	-6.023683547973632812e-01	-5.839990973472595215e-01	-5.465319752693176270e-01	-4.953284859657287598e-01	-4.363372921943664551e-01	-3.754327297210693359e-01	-3.176895081996917725e-01	-2.667025923728942871e-01	-2.240656465291976929e-01	-1.891020089387893677e-01	-1.588999181985855103e-01	-1.286562532186508179e-01	-9.229039400815963745e-02	-4.325678572058677673e-02	2.453488297760486603e-02	1.157953143119812012e-01	2.330336570739746094e-01	3.759384453296661377e-01	5.410444736480712891e-01	7.217398285865783691e-01	9.086288809776306152e-01	1.090225815773010254e+00	1.253917336463928223e+00	1.387100696563720703e+00	1.478385686874389648e+00	1.518743872642517090e+00	1.502479672431945801e+00	1.427923798561096191e+00	1.297755241394042969e+00	1.118907213211059570e+00	9.020419120788574219e-01	6.606360077857971191e-01	4.097614884376525879e-01	1.646931916475296021e-01	-6.050131469964981079e-02	-2.542229592800140381e-01	-4.083044528961181641e-01	-5.185642838478088379e-01	-5.848962664604187012e-01	-6.109030842781066895e-01	-6.031475067138671875e-01	-5.701421499252319336e-01	-5.212246179580688477e-01
-1.385946750640869141e+00	-1.374164938926696777e+00	-1.314302206039428711e+00	-1.212589383125305176e+00	-1.080140709877014160e+00	-9.315232038497924805e-01	-7.828965187072753906e-01	-6.499699354171752930e-01	-5.460345745086669922e-01	-4.803104996681213379e-01	-4.567953646183013916e-01	-4.737399518489837646e-01	-5.238006114959716797e-01	-5.948473811149597168e-01	-6.713380217552185059e-01	-7.361050844192504883e-01	-7.723575234413146973e-01	-7.656667828559875488e-01	-7.057024836540222168e-01	-5.875102281570434570e-01	-4.121769666671752930e-01	-1.868099272251129150e-01	7.616063207387924194e-02	3.602578043937683105e-01	6.466547250747680664e-01	9.160905480384826660e-01	1.150791168212890625e+00	1.336185574531555176e+00	1.462237358093261719e+00	1.524252653121948242e+00	1.523083686828613281e+00	1.464722871780395508e+00	1.359359025955200195e+00	1.220031380653381348e+00	1.061074256896972656e+00	8.965583443641662598e-01	7.389303445816040039e-01	5.980026125907897949e-01	4.803851544857025146e-01	3.893747627735137939e-01	3.252433240413665771e-01	2.858170270919799805e-01	2.672067284584045410e-01	2.645539343357086182e-01	2.726819813251495361e-01	2.865857183933258057e-01	3.017389178276062012e-01	3.142404854297637939e-01	3.208487927913665771e-01	3.189635574817657471e-01
-1.284921288490295410e+00	-1.356220602989196777e+00	-1.388570427894592285e+00	-1.381018757820129395e+00	-1.336105942726135254e+00	-1.259168982505798340e+00	-1.157399058341979980e+00	-1.038792371749877930e+00	-9.111349582672119141e-01	-7.811400890350341797e-01	-6.538313031196594238e-01	-5.322248935699462891e-01	-4.173297882080078125e-01	-3.084413111209869385e-01	-2.036740332841873169e-01	-1.006476208567619324e-01	2.779900562018156052e-03	1.078455299139022827e-01	2.143886983394622803e-01	3.206160962581634521e-01	4.231681525707244873e-01	5.174823403358459473e-01	5.984001755714416504e-01	6.609231233596801758e-01	7.009994387626647949e-01	7.162181735038757324e-01	7.062998414039611816e-01	6.733030676841735840e-01	6.215062141418457031e-01	5.569696426391601562e-01	4.868313968181610107e-01	4.184291958808898926e-01	3.583728969097137451e-01	3.117024004459381104e-01	2.812568843364715576e-01	2.673525512218475342e-01	2.678196132183074951e-01	2.783931195735931396e-01	2.933985888957977295e-01	3.066277205944061279e-01	3.122719526290893555e-01	3.057749569416046143e-01	2.844804525375366211e-01	2.479837983846664429e-01	1.981438845396041870e-01	1.387623548507690430e-01	7.498583197593688965e-02	1.252402644604444504e-02	-4.320045560598373413e-02	-8.784861862659454346e-02
-5.336871743202209473e-01	-5.955089330673217773e-01	-6.200088262557983398e-01	-6.066458821296691895e-01	-5.593899488449096680e-01	-4.861353337764739990e-01	-3.975796401500701904e-01	-3.057276904582977295e-01	-2.222417145967483521e-01	-1.568780094385147095e-01	-1.162346228957176208e-01	-1.029771566390991211e-01	-1.156338378787040710e-01	-1.489629447460174561e-01	-1.948124319314956665e-01	-2.433265000581741333e-01	-2.843126952648162842e-01	-3.085753023624420166e-01	-3.090404570102691650e-01	-2.815415561199188232e-01	-2.251921296119689941e-01	-1.423331350088119507e-01	-3.809887543320655823e-02	8.031191676855087280e-02	2.045438140630722046e-01	3.260460793972015381e-01	4.369694590568542480e-01	5.308975577354431152e-01	6.033405661582946777e-01	6.519477367401123047e-01	6.764310598373413086e-01	6.782318949699401855e-01	6.600019931793212891e-01	6.250044107437133789e-01	5.765551924705505371e-01	5.176191926002502441e-01	4.506347179412841797e-01	3.775855302810668945e-01	3.002691864967346191e-01	2.206588685512542725e-01	1.412220150232315063e-01	6.506834924221038818e-02	-4.161762073636054993e-03	-6.269044429063796997e-02	-1.072242483496665955e-01	-1.356849521398544312e-01	-1.478870511054992676e-01	-1.459912508726119995e-01	-1.345934420824050903e-01	-1.203684508800506592e-01
-1.413079500198364258e+00	-1.455163002014160156e+00	-1.419227957725524902e+00	-1.310321092605590820e+00	-1.140698790550231934e+00	-9.285339117050170898e-01	-6.959957480430603027e-01	-4.669244885444641113e-01	-2.643541693687438965e-01	-1.081477999687194824e-01	-1.299359463155269623e-02	1.303023472428321838e-02	-3.082959726452827454e-02	-1.380846351385116577e-01	-2.958776950836181641e-01	-4.865447282791137695e-01	-6.896757483482360840e-01	-8.844109177589416504e-01	-1.051673054695129395e+00	-1.176045536994934082e+00	-1.247064828872680664e+00	-1.259798765182495117e+00	-1.214698910713195801e+00	-1.116832971572875977e+00	-9.746812582015991211e-01	-7.987272143363952637e-01	-6.000618338584899902e-01	-3.891922235488891602e-01	-1.751855611801147461e-01	3.478691354393959045e-02	2.355019301176071167e-01	4.233911335468292236e-01	5.960072278976440430e-01	7.513831257820129395e-01	8.874266147613525391e-01	1.001474380493164062e+00	1.090097188949584961e+00	1.149196028709411621e+00	1.174384355545043945e+00	1.161598086357116699e+00	1.107841253280639648e+00	1.011943101882934570e+00	8.751895427703857422e-01	7.017053961753845215e-01	4.984862804412841797e-01	2.750366330146789551e-01	4.263041913509368896e-02	-1.867230981588363647e-01	-4.014685451984405518e-01	-5.916742682456970215e-01
-1.572170972824096680e+00	-1.547154307365417480e+00	-1.467637419700622559e+00	-1.342680215835571289e+00	-1.185444831848144531e+00	-1.012136936187744141e+00	-8.405671119689941406e-01	-6.884403228759765625e-01	-5.715340375900268555e-01	-5.019508600234985352e-01	-4.866520762443542480e-01	-5.264706015586853027e-01	-6.157635450363159180e-01	-7.427971363067626953e-01	-8.908639550209045410e-01	-1.040028452873229980e+00	-1.169303774833679199e+00	-1.258997321128845215e+00	-1.292933583259582520e+00	-1.260284543037414551e+00	-1.156791090965270996e+00	-9.852415323257446289e-01	-7.551715373992919922e-01	-4.818388223648071289e-01	-1.846063584089279175e-01	1.150748506188392639e-01	3.958605229854583740e-01	6.386451721191406250e-01	8.284011483192443848e-01	9.555225968360900879e-01	1.016528129577636719e+00	1.014049649238586426e+00	9.561313986778259277e-01	8.549509644508361816e-01	7.251587510108947754e-01	5.820801258087158203e-01	4.400327205657958984e-01	3.109822869300842285e-01	2.036849558353424072e-01	1.233736947178840637e-01	7.194754481315612793e-02	4.853845760226249695e-02	5.028080940246582031e-02	7.309860736131668091e-02	1.123567894101142883e-01	1.632849574089050293e-01	2.211570292711257935e-01	2.812801599502563477e-01	3.388967514038085938e-01	3.891207873821258545e-01
-9.272137880325317383e-01	-1.156553387641906738e+00	-1.334259986877441406e+00	-1.449232697486877441e+00	-1.495981097221374512e+00	-1.474995851516723633e+00	-1.392545223236083984e+00	-1.259925961494445801e+00	-1.092237949371337891e+00	-9.067998528480529785e-01	-7.213619947433471680e-01	-5.522896051406860352e-01	-4.129054248332977295e-01	-3.121694028377532959e-01	-2.538407742977142334e-01	-2.362182438373565674e-01	-2.524870634078979492e-01	-2.916323840618133545e-01	-3.398098349571228027e-01	-3.820126056671142578e-01	-4.038429856300354004e-01	-3.931892514228820801e-01	-3.416247963905334473e-01	-2.453785538673400879e-01	-1.057719737291336060e-01	7.092525064945220947e-02	2.742040157318115234e-01	4.905016720294952393e-01	7.047142982482910156e-01	9.018349647521972656e-01	1.068502783775329590e+00	1.194262742996215820e+00	1.272391796112060547e+00	1.300228238105773926e+00	1.279018521308898926e+00	1.213379144668579102e+00	1.110508561134338379e+00	9.793008565902709961e-01	8.294920921325683594e-01	6.709223985671997070e-01	5.129466056823730469e-01	3.639773428440093994e-01	2.311174273490905762e-01	1.198364868760108948e-01	3.366808220744132996e-02	-2.606041729450225830e-02	-6.041483208537101746e-02	-7.288280874490737915e-02	-6.916784495115280151e-02	-5.669889599084854126e-02
-9.171866178512573242e-01	-9.084012508392333984e-01	-8.615684509277343750e-01	-7.842875719070434570e-01	-6.867316365242004395e-01	-5.803596973419189453e-01	-4.766080975532531738e-01	-3.857018947601318359e-01	-3.156911134719848633e-01	-2.717742621898651123e-01	-2.559345066547393799e-01	-2.668837606906890869e-01	-3.002893924713134766e-01	-3.492437303066253662e-01	-4.049290418624877930e-01	-4.574252068996429443e-01	-4.966042637825012207e-01	-5.130540132522583008e-01	-4.989692866802215576e-01	-4.489477574825286865e-01	-3.606235980987548828e-01	-2.350745201110839844e-01	-7.694413512945175171e-02	1.057645753026008606e-01	3.022442460060119629e-01	4.997704625129699707e-01	6.848609447479248047e-01	8.445964455604553223e-01	9.679519534111022949e-01	1.046967625617980957e+00	1.077594399452209473e+00	1.060095310211181641e+00	9.989442229270935059e-01	9.022416472434997559e-01	7.807349562644958496e-01	6.465809345245361328e-01	5.120151638984680176e-01	3.880984485149383545e-01	2.836867570877075195e-01	2.047350853681564331e-01	1.539925187826156616e-01	1.310892105102539062e-01	1.329606473445892334e-01	1.545147448778152466e-01	1.894263029098510742e-01	2.309450805187225342e-01	2.726229429244995117e-01	3.088960051536560059e-01	3.354877829551696777e-01	3.496288657188415527e-01
-1.015242099761962891e+00	-1.026378035545349121e+00	-1.008955597877502441e+00	-9.652374386787414551e-01	-8.992816805839538574e-01	-8.164432644844055176e-01	-7.228386402130126953e-01	-6.248255968093872070e-01	-5.285293459892272949e-01	-4.394307136535644531e-01	-3.620205223560333252e-01	-2.995238602161407471e-01	-2.537014484405517578e-01	-2.247342616319656372e-01	-2.112044990062713623e-01	-2.101818323135375977e-01	-2.174226790666580200e-01	-2.276866883039474487e-01	-2.351662218570709229e-01	-2.340158075094223022e-01	-2.189515233039855957e-01	-1.858722269535064697e-01	-1.324323713779449463e-01	-5.848112702369689941e-02	3.372021764516830444e-02	1.395739912986755371e-01	2.525461316108703613e-01	3.648665547370910645e-01	4.684460759162902832e-01	5.558771491050720215e-01	6.213636398315429688e-01	6.614323854446411133e-01	6.753141283988952637e-01	6.649401187896728516e-01	6.345623731613159180e-01	5.900673866271972656e-01	5.381010770797729492e-01	4.851459860801696777e-01	4.366914629936218262e-01	3.966142535209655762e-01	3.668412566184997559e-01	3.473156690597534180e-01	3.362387716770172119e-01	3.305194973945617676e-01	3.263447880744934082e-01	3.197825849056243896e-01	3.073410689830780029e-01	2.864271998405456543e-01	2.556691467761993408e-01	2.150836288928985596e-01
-1.524098157882690430e+00	-1.601657986640930176e+00	-1.589103341102600098e+00	-1.489693522453308105e+00	-1.314587354660034180e+00	-1.081772089004516602e+00	-8.143678903579711914e-01	-5.384657979011535645e-01	-2.806871235370635986e-01	-6.567188352346420288e-02	8.628188073635101318e-02	1.612114012241363525e-01	1.529067903757095337e-01	6.357954442501068115e-02	-9.633345156908035278e-02	-3.092552125453948975e-01	-5.523555278778076172e-01	-8.000343441963195801e-01	-1.026701927185058594e+00	-1.209509134292602539e+00	-1.330692172050476074e+00	-1.379260182380676270e+00	-1.351856946945190430e+00	-1.252729296684265137e+00	-1.092849135398864746e+00	-8.883135914802551270e-01	-6.582333445549011230e-01	-4.223725795745849609e-01	-1.988417506217956543e-01	-2.139483112841844559e-03	1.582029461860656738e-01	2.782106101512908936e-01	3.592390716075897217e-01	4.070116281509399414e-01	4.301066994667053223e-01	4.381594359874725342e-01	4.400733411312103271e-01	4.425191581249237061e-01	4.489420950412750244e-01	4.592059552669525146e-01	4.698978364467620850e-01	4.752109050750732422e-01	4.682356715202331543e-01	4.424321055412292480e-01	3.930329978466033936e-01	3.181399405002593994e-01	2.193208783864974976e-01	1.015939787030220032e-01	-2.721613645553588867e-02	-1.576502323150634766e-01
-7.970625162124633789e-01	-7.654669284820556641e-01	-6.838733553886413574e-01	-5.601801872253417969e-01	-4.064419865608215332e-01	-2.377611398696899414e-01	-7.088945060968399048e-02	7.732535898685455322e-02	1.915051341056823730e-01	2.591781914234161377e-01	2.719586789608001709e-01	2.263565212488174438e-01	1.241341754794120789e-01	-2.783786877989768982e-02	-2.182261347770690918e-01	-4.323230683803558350e-01	-6.534677147865295410e-01	-8.646395802497863770e-01	-1.050044536590576172e+00	-1.196511268615722656e+00	-1.294552087783813477e+00	-1.338987827301025391e+00	-1.329097986221313477e+00	-1.268313288688659668e+00	-1.163511991500854492e+00	-1.024015426635742188e+00	-8.604015111923217773e-01	-6.832698583602905273e-01	-5.021046400070190430e-01	-3.243800401687622070e-01	-1.550319492816925049e-01	3.622910939157009125e-03	1.515097767114639282e-01	2.900278866291046143e-01	4.210340678691864014e-01	5.457716584205627441e-01	6.639531850814819336e-01	7.731822729110717773e-01	8.688387274742126465e-01	9.444701075553894043e-01	9.926359057426452637e-01	1.006065964698791504e+00	9.789305925369262695e-01	9.079976081848144531e-01	7.934685945510864258e-01	6.393494606018066406e-01	4.532929658889770508e-01	2.459395825862884521e-01	2.986211329698562622e-02	-1.817274838685989380e-01
-1.373009443283081055e+00	-1.482027411460876465e+00	-1.528131961822509766e+00	-1.510789871215820312e+00	-1.435406446456909180e+00	-1.312980532646179199e+00	-1.159121513366699219e+00	-9.924824833869934082e-01	-8.327355980873107910e-01	-6.982994675636291504e-01	-6.040827631950378418e-01	-5.595380663871765137e-01	-5.673047304153442383e-01	-6.226603984832763672e-01	-7.138972282409667969e-01	-8.236100077629089355e-01	-9.307529330253601074e-01	-1.013207793235778809e+00	-1.050537109375000000e+00	-1.026570081710815430e+00	-9.314984679222106934e-01	-7.632235288619995117e-01	-5.277984738349914551e-01	-2.389145344495773315e-01	8.350432664155960083e-02	4.154329895973205566e-01	7.313550114631652832e-01	1.007042050361633301e+00	1.222171664237976074e+00	1.362471222877502441e+00	1.421132206916809082e+00	1.399341821670532227e+00	1.305891752243041992e+00	1.155947446823120117e+00	9.691686630249023438e-01	7.674431800842285156e-01	5.725206136703491211e-01	4.038198590278625488e-01	2.766292989253997803e-01	2.008448094129562378e-01	1.803146004676818848e-01	2.127899974584579468e-01	2.904308140277862549e-01	4.007803499698638916e-01	5.281077623367309570e-01	6.550039649009704590e-01	7.641104459762573242e-01	8.398489356040954590e-01	8.700111508369445801e-01	8.470668792724609375e-01
-1.193979263305664062e+00	-1.343401312828063965e+00	-1.416641354560852051e+00	-1.411421060562133789e+00	-1.332793593406677246e+00	-1.192613363265991211e+00	-1.008368849754333496e+00	-8.014718294143676758e-01	-5.951375365257263184e-01	-4.120358228683471680e-01	-2.719251513481140137e-01	-1.895185112953186035e-01	-1.728311330080032349e-01	-2.222342342138290405e-01	-3.303630053997039795e-01	-4.829179942607879639e-01	-6.602728962898254395e-01	-8.396872282028198242e-01	-9.978443980216979980e-01	-1.113404393196105957e+00	-1.169276475906372070e+00	-1.154372811317443848e+00	-1.064665555953979492e+00	-9.034593701362609863e-01	-6.808631420135498047e-01	-4.125266075134277344e-01	-1.177926212549209595e-01	1.825144439935684204e-01	4.683856964111328125e-01	7.227116227149963379e-01	9.328792095184326172e-01	1.091680049896240234e+00	1.197437882423400879e+00	1.253383636474609375e+00	1.266432166099548340e+00	1.245591759681701660e+00	1.200291991233825684e+00	1.138905048370361328e+00	1.067688345909118652e+00	9.902898073196411133e-01	9.078509211540222168e-01	8.196322917938232422e-01	7.239944338798522949e-01	6.195011138916015625e-01	5.058996081352233887e-01	3.847601413726806641e-01	2.596345245838165283e-01	1.356943845748901367e-01	1.892424374818801880e-02	-8.496107161045074463e-02
-8.437372446060180664e-01	-9.877821207046508789e-01	-1.039940357208251953e+00	-1.006681084632873535e+00	-9.040125012397766113e-01	-7.551046609878540039e-01	-5.872741341590881348e-01	-4.286944568157196045e-01	-3.051819205284118652e-01	-2.373668849468231201e-01	-2.385105937719345093e-01	-3.131631612777709961e-01	-4.567828476428985596e-01	-6.563471555709838867e-01	-8.918865919113159180e-01	-1.138769149780273438e+00	-1.370474219322204590e+00	-1.561534285545349121e+00	-1.690304040908813477e+00	-1.741242289543151855e+00	-1.706454873085021973e+00	-1.586346387863159180e+00	-1.389323592185974121e+00	-1.130611658096313477e+00	-8.303342461585998535e-01	-5.110946893692016602e-01	-1.953571587800979614e-01	9.704487025737762451e-02	3.509533107280731201e-01	5.572198033332824707e-01	7.131735682487487793e-01	8.222007155418395996e-01	8.925603032112121582e-01	9.356755018234252930e-01	9.642039537429809570e-01	9.901946187019348145e-01	1.023579359054565430e+00	1.071154952049255371e+00	1.136105656623840332e+00	1.218029260635375977e+00	1.313364624977111816e+00	1.416090965270996094e+00	1.518564701080322266e+00	1.612377643585205078e+00	1.689147472381591797e+00	1.741185545921325684e+00	1.762024521827697754e+00	1.746807217597961426e+00	1.692564368247985840e+00	1.598409295082092285e+00
-7.613568305969238281e-01	-1.197162389755249023e+00	-1.569374203681945801e+00	-1.856426715850830078e+00	-2.044016838073730469e+00	-2.126165628433227539e+00	-2.105604171752929688e+00	-1.993427634239196777e+00	-1.808013200759887695e+00	-1.573256254196166992e+00	-1.316232681274414062e+00	-1.064455032348632812e+00	-8.429477214813232422e-01	-6.714316606521606445e-01	-5.619502663612365723e-01	-5.172774791717529297e-01	-5.303921103477478027e-01	-5.851910114288330078e-01	-6.584554910659790039e-01	-7.228949069976806641e-01	-7.509007453918457031e-01	-7.184991836547851562e-01	-6.089076995849609375e-01	-4.151375889778137207e-01	-1.412228047847747803e-01	1.981206238269805908e-01	5.793321728706359863e-01	9.730218052864074707e-01	1.347659587860107422e+00	1.673355221748352051e+00	1.925178289413452148e+00	2.085601568222045898e+00	2.145834922790527344e+00	2.106027364730834961e+00	1.974475026130676270e+00	1.766097664833068848e+00	1.500491738319396973e+00	1.199855923652648926e+00	8.870268464088439941e-01	5.837773680686950684e-01	3.094407618045806885e-01	7.986477017402648926e-02	-9.334175288677215576e-02	-2.033012658357620239e-01	-2.481066584587097168e-01	-2.307834029197692871e-01	-1.589366495609283447e-01	-4.406245797872543335e-02	9.945396333932876587e-02	2.555789053440093994e-01
-9.123964905738830566e-01	-1.320530772209167480e+00	-1.671285152435302734e+00	-1.944937109947204590e+00	-2.129684686660766602e+00	-2.222038030624389648e+00	-2.226439476013183594e+00	-2.154193162918090820e+00	-2.021831512451171875e+00	-1.849076390266418457e+00	-1.656576871871948242e+00	-1.463645696640014648e+00	-1.286222815513610840e+00	-1.135289788246154785e+00	-1.015909790992736816e+00	-9.269970655441284180e-01	-8.618218302726745605e-01	-8.091676235198974609e-01	-7.549795508384704590e-01	-6.842958927154541016e-01	-5.832365751266479492e-01	-4.408410191535949707e-01	-2.505700886249542236e-01	-1.133488770574331284e-02	2.720485627651214600e-01	5.890330076217651367e-01	9.241471290588378906e-01	1.258380413055419922e+00	1.571022868156433105e+00	1.841768383979797363e+00	2.052839994430541992e+00	2.190882205963134766e+00	2.248374700546264648e+00	2.224400281906127930e+00	2.124679088592529297e+00	1.960897088050842285e+00	1.749433279037475586e+00	1.509654164314270020e+00	1.261961698532104492e+00	1.025801181793212891e+00	8.178292512893676758e-01	6.504290699958801270e-01	5.307264328002929688e-01	4.601996541023254395e-01	4.349045455455780029e-01	4.462560415267944336e-01	4.822444915771484375e-01	5.289185047149658203e-01	5.719511508941650391e-01	5.981149673461914062e-01
-1.896404147148132324e+00	-2.104144811630249023e+00	-2.238087177276611328e+00	-2.290587425231933594e+00	-2.260462999343872070e+00	-2.152954101562500000e+00	-1.979245066642761230e+00	-1.755560636520385742e+00	-1.501850247383117676e+00	-1.240111708641052246e+00	-9.924438595771789551e-01	-7.789916992187500000e-01	-6.159850955009460449e-01	-5.140981674194335938e-01	-4.773378074169158936e-01	-5.026125907897949219e-01	-5.800579786300659180e-01	-6.940925121307373047e-01	-8.250952363014221191e-01	-9.515168666839599609e-01	-1.052191972732543945e+00	-1.108596563339233398e+00	-1.106801390647888184e+00	-1.038893938064575195e+00	-9.037039875984191895e-01	-7.067358493804931641e-01	-4.593206346035003662e-01	-1.771042346954345703e-01	1.219109147787094116e-01	4.194828867912292480e-01	6.990973949432373047e-01	9.475079178810119629e-01	1.155658245086669922e+00	1.318915724754333496e+00	1.436677694320678711e+00	1.511518359184265137e+00	1.548109889030456543e+00	1.552150964736938477e+00	1.529488086700439453e+00	1.485535383224487305e+00	1.425007581710815430e+00	1.351909041404724121e+00	1.269678831100463867e+00	1.181374430656433105e+00	1.089801669120788574e+00	9.975330829620361328e-01	9.068035483360290527e-01	8.193109631538391113e-01	7.359784841537475586e-01	6.567490100860595703e-01
-1.363254189491271973e+00	-1.522793769836425781e+00	-1.633876204490661621e+00	-1.694061756134033203e+00	-1.704857230186462402e+00	-1.671334505081176758e+00	-1.601451635360717773e+00	-1.505146622657775879e+00	-1.393276333808898926e+00	-1.276492714881896973e+00	-1.164149403572082520e+00	-1.063340783119201660e+00	-9.781879782676696777e-01	-9.094746112823486328e-01	-8.547127246856689453e-01	-8.086634278297424316e-01	-7.642630338668823242e-01	-7.138262987136840820e-01	-6.503363847732543945e-01	-5.686091780662536621e-01	-4.661367535591125488e-01	-3.434765934944152832e-01	-2.041330337524414062e-01	-5.397056415677070618e-02	9.972741454839706421e-02	2.493852674961090088e-01	3.882552981376647949e-01	5.113457441329956055e-01	6.160046458244323730e-01	7.020686268806457520e-01	7.715662717819213867e-01	8.280487656593322754e-01	8.757031559944152832e-01	9.184417128562927246e-01	9.591639637947082520e-01	9.993355870246887207e-01	1.038942813873291016e+00	1.076787233352661133e+00	1.111001133918762207e+00	1.139629364013671875e+00	1.161123394966125488e+00	1.174638271331787109e+00	1.180084109306335449e+00	1.177950024604797363e+00	1.168969511985778809e+00	1.153720974922180176e+00	1.132262587547302246e+00	1.103875517845153809e+00	1.066966772079467773e+00	1.019146084785461426e+00
-7.323897480964660645e-01	-6.148580908775329590e-01	-4.742146730422973633e-01	-3.275557458400726318e-01	-1.920008361339569092e-01	-8.298774808645248413e-02	-1.276637706905603409e-02	1.078083831816911697e-02	-1.510457694530487061e-02	-8.778590708971023560e-02	-1.994728147983551025e-01	-3.379695117473602295e-01	-4.878845512866973877e-01	-6.322156786918640137e-01	-7.541730403900146484e-01	-8.390542268753051758e-01	-8.759489059448242188e-01	-8.590391278266906738e-01	-7.882920503616333008e-01	-6.694145798683166504e-01	-5.130493044853210449e-01	-3.333133459091186523e-01	-1.458954215049743652e-01	3.399882465600967407e-02	1.935391128063201904e-01	3.237188756465911865e-01	4.201609790325164795e-01	4.831941723823547363e-01	5.172315239906311035e-01	5.295881628990173340e-01	5.289489030838012695e-01	5.237358212471008301e-01	5.206285119056701660e-01	5.234597921371459961e-01	5.326557755470275879e-01	5.453104972839355469e-01	5.558881759643554688e-01	5.574411153793334961e-01	5.431366562843322754e-01	5.078192949295043945e-01	4.493175148963928223e-01	3.692404031753540039e-01	2.730953991413116455e-01	1.696812361478805542e-01	6.984059512615203857e-02	-1.522041764110326767e-02	-7.575944811105728149e-02	-1.051548570394515991e-01	-1.011058390140533447e-01	-6.616566330194473267e-02
-1.502133488655090332e+00	-1.730922222137451172e+00	-1.860013008117675781e+00	-1.880473136901855469e+00	-1.794311523437500000e+00	-1.614192485809326172e+00	-1.362031698226928711e+00	-1.066636681556701660e+00	-7.606527805328369141e-01	-4.771324992179870605e-01	-2.460877746343612671e-01	-9.138134121894836426e-02	-2.828553691506385803e-02	-6.197197362780570984e-02	-1.870979070663452148e-01	-3.885310888290405273e-01	-6.431191563606262207e-01	-9.222809672355651855e-01	-1.195100069046020508e+00	-1.431545615196228027e+00	-1.605449557304382324e+00	-1.696923732757568359e+00	-1.693984627723693848e+00	-1.593269824981689453e+00	-1.399832129478454590e+00	-1.126108765602111816e+00	-7.902350425720214844e-01	-4.139463007450103760e-01	-2.033474296331405640e-02	3.682600259780883789e-01	7.319892048835754395e-01	1.054693937301635742e+00	1.324490189552307129e+00	1.533770680427551270e+00	1.678741455078125000e+00	1.758680939674377441e+00	1.775125503540039062e+00	1.731168508529663086e+00	1.630998373031616211e+00	1.479723691940307617e+00	1.283453822135925293e+00	1.049533724784851074e+00	7.867996692657470703e-01	5.057076215744018555e-01	2.182198911905288696e-01	-6.262250244617462158e-02	-3.234441578388214111e-01	-5.515328049659729004e-01	-7.359686493873596191e-01	-8.687254190444946289e-01
-1.254483938217163086e+00	-1.510872960090637207e+00	-1.717021942138671875e+00	-1.866337776184082031e+00	-1.956553459167480469e+00	-1.989366412162780762e+00	-1.969833374023437500e+00	-1.905593156814575195e+00	-1.805979013442993164e+00	-1.681077361106872559e+00	-1.540793895721435547e+00	-1.394004940986633301e+00	-1.247877240180969238e+00	-1.107434391975402832e+00	-9.754147529602050781e-01	-8.524216413497924805e-01	-7.373070120811462402e-01	-6.276931762695312500e-01	-5.205224752426147461e-01	-4.125476479530334473e-01	-3.007140457630157471e-01	-1.824344694614410400e-01	-5.578529834747314453e-02	8.033813536167144775e-02	2.260840386152267456e-01	3.805257976055145264e-01	5.415865182876586914e-01	7.060392498970031738e-01	8.696063756942749023e-01	1.027164816856384277e+00	1.173041582107543945e+00	1.301380157470703125e+00	1.406554222106933594e+00	1.483615398406982422e+00	1.528755903244018555e+00	1.539762377738952637e+00	1.516413092613220215e+00	1.460750699043273926e+00	1.377149701118469238e+00	1.272113204002380371e+00	1.153763651847839355e+00	1.031052947044372559e+00	9.127727150917053223e-01	8.064951896667480469e-01	7.176078557968139648e-01	6.485916376113891602e-01	5.986667275428771973e-01	5.638698935508728027e-01	5.375652909278869629e-01	5.113311409950256348e-01
-5.455641746520996094e-01	-5.949587225914001465e-01	-5.198714733123779297e-01	-3.313729763031005859e-01	-5.432548373937606812e-02	2.753269374370574951e-01	6.144785284996032715e-01	9.175434112548828125e-01	1.141388773918151855e+00	1.249999761581420898e+00	1.218392133712768555e+00	1.035374760627746582e+00	7.048717737197875977e-01	2.456814497709274292e-01	-3.103038966655731201e-01	-9.212079644203186035e-01	-1.539268136024475098e+00	-2.115467548370361328e+00	-2.604205608367919922e+00	-2.967522859573364258e+00	-3.178463220596313477e+00	-3.223271131515502930e+00	-3.102239131927490234e+00	-2.829165220260620117e+00	-2.429503202438354492e+00	-1.937419414520263672e+00	-1.392071723937988281e+00	-8.335266709327697754e-01	-2.987637817859649658e-01	1.817670613527297974e-01	5.866441130638122559e-01	9.047466516494750977e-01	1.135187149047851562e+00	1.285966753959655762e+00	1.371596932411193848e+00	1.410063743591308594e+00	1.419603586196899414e+00	1.415764212608337402e+00	1.409175515174865723e+00	1.404333472251892090e+00	1.399539351463317871e+00	1.387954711914062500e+00	1.359556555747985840e+00	1.303631663322448730e+00	1.211372733116149902e+00	1.078114271163940430e+00	9.048269391059875488e-01	6.986122727394104004e-01	4.721205830574035645e-01	2.420084923505783081e-01
-2.384429931640625000e+00	-2.340995311737060547e+00	-2.197348833084106445e+00	-1.960732460021972656e+00	-1.647184133529663086e+00	-1.280436396598815918e+00	-8.899738788604736328e-01	-5.084174275398254395e-01	-1.684715449810028076e-01	1.002647131681442261e-01	2.742929160594940186e-01	3.386909961700439453e-01	2.887851893901824951e-01	1.308120936155319214e-01	-1.185277104377746582e-01	-4.335955977439880371e-01	-7.822636365890502930e-01	-1.129019498825073242e+00	-1.438387989997863770e+00	-1.678304076194763184e+00	-1.823092818260192871e+00	-1.855766892433166504e+00	-1.769436836242675781e+00	-1.567713737487792969e+00	-1.264087080955505371e+00	-8.803517222404479980e-01	-4.442596733570098877e-01	1.333881635218858719e-02	4.615357518196105957e-01	8.722339272499084473e-01	1.222520589828491211e+00	1.496306180953979492e+00	1.685108184814453125e+00	1.787983775138854980e+00	1.810736894607543945e+00	1.764590263366699219e+00	1.664552330970764160e+00	1.527692675590515137e+00	1.371496915817260742e+00	1.212424635887145996e+00	1.064734935760498047e+00	9.396151304244995117e-01	8.446153402328491211e-01	7.833849191665649414e-01	7.556974887847900391e-01	7.577495574951171875e-01	7.827093005180358887e-01	8.214839696884155273e-01	8.636621236801147461e-01	8.985718488693237305e-01
-9.493032693862915039e-01	-9.420645833015441895e-01	-8.309385776519775391e-01	-6.248252391815185547e-01	-3.439816236495971680e-01	-1.814398169517517090e-02	3.164103925228118896e-01	6.205523610115051270e-01	8.563621044158935547e-01	9.911530613899230957e-01	1.001046895980834961e+00	8.737256526947021484e-01	6.100523471832275391e-01	2.243636101484298706e-01	-2.566256821155548096e-01	-7.962088584899902344e-01	-1.351118683815002441e+00	-1.875636696815490723e+00	-2.325937747955322266e+00	-2.664211988449096680e+00	-2.862134933471679688e+00	-2.903349876403808594e+00	-2.784726619720458984e+00	-2.516308784484863281e+00	-2.119971752166748047e+00	-1.626958727836608887e+00	-1.074559688568115234e+00	-5.022984743118286133e-01	5.194748565554618835e-02	5.554564595222473145e-01	9.834048748016357422e-01	1.320549488067626953e+00	1.561697602272033691e+00	1.710981965065002441e+00	1.780108094215393066e+00	1.785869836807250977e+00	1.747301459312438965e+00	1.682855606079101562e+00	1.607967257499694824e+00	1.533294796943664551e+00	1.463830351829528809e+00	1.398952841758728027e+00	1.333367466926574707e+00	1.258759140968322754e+00	1.165881514549255371e+00	1.046749591827392578e+00	8.965831398963928223e-01	7.151957154273986816e-01	5.076041221618652344e-01	2.837660014629364014e-01
-1.067776918411254883e+00	-8.736857771873474121e-01	-6.638313531875610352e-01	-4.573193788528442383e-01	-2.742085456848144531e-01	-1.339075565338134766e-01	-5.356130748987197876e-02	-4.657783359289169312e-02	-1.214212328195571899e-01	-2.807566821575164795e-01	-5.209988951683044434e-01	-8.322894573211669922e-01	-1.198916077613830566e+00	-1.600177168846130371e+00	-2.011680603027343750e+00	-2.407030582427978516e+00	-2.759803056716918945e+00	-3.045660734176635742e+00	-3.244412899017333984e+00	-3.341799497604370117e+00	-3.330785989761352539e+00	-3.212199211120605469e+00	-2.994581222534179688e+00	-2.693231344223022461e+00	-2.328519582748413086e+00	-1.923649787902832031e+00	-1.502160310745239258e+00	-1.085503935813903809e+00	-6.910486817359924316e-01	-3.307789266109466553e-01	-1.085898373275995255e-02	2.679235637187957764e-01	5.089669823646545410e-01	7.181658148765563965e-01	9.020449519157409668e-01	1.066049695014953613e+00	1.213276743888854980e+00	1.343836188316345215e+00	1.454910874366760254e+00	1.541456460952758789e+00	1.597371339797973633e+00	1.616899251937866211e+00	1.595992803573608398e+00	1.533390879631042480e+00	1.431228399276733398e+00	1.295084953308105469e+00	1.133482575416564941e+00	9.569388031959533691e-01	7.767516374588012695e-01	6.037402153015136719e-01
-1.702718377113342285e+00	-1.825751423835754395e+00	-1.881090879440307617e+00	-1.869514465332031250e+00	-1.797573328018188477e+00	-1.677144169807434082e+00	-1.524529814720153809e+00	-1.359128355979919434e+00	-1.201732158660888672e+00	-1.072563409805297852e+00	-9.892115592956542969e-01	-9.646782279014587402e-01	-1.005759835243225098e+00	-1.111987709999084473e+00	-1.275295138359069824e+00	-1.480505943298339844e+00	-1.706631898880004883e+00	-1.928861260414123535e+00	-2.121023416519165039e+00	-2.258246898651123047e+00	-2.319507122039794922e+00	-2.289770603179931641e+00	-2.161499738693237305e+00	-1.935375452041625977e+00	-1.620179295539855957e+00	-1.231891274452209473e+00	-7.921271920204162598e-01	-3.261091113090515137e-01	1.396027803421020508e-01	5.793793201446533203e-01	9.705731868743896484e-01	1.295174241065979004e+00	1.540957570075988770e+00	1.702068686485290527e+00	1.779065489768981934e+00	1.778470635414123535e+00	1.711923003196716309e+00	1.595022678375244141e+00	1.445953607559204102e+00	1.283963561058044434e+00	1.127781033515930176e+00	9.940509200096130371e-01	8.958991765975952148e-01	8.417471051216125488e-01	8.345103263854980469e-01	8.713051676750183105e-01	9.437510371208190918e-01	1.038899540901184082e+00	1.140740513801574707e+00	1.232148289680480957e+00
-1.576397180557250977e+00	-1.447143673896789551e+00	-1.234594225883483887e+00	-9.577549695968627930e-01	-6.428742408752441406e-01	-3.209803700447082520e-01	-2.483853884041309357e-02	2.143528461456298828e-01	3.701747655868530273e-01	4.237666726112365723e-01	3.658784627914428711e-01	1.979748159646987915e-01	-6.773409247398376465e-02	-4.093514680862426758e-01	-7.973464131355285645e-01	-1.197393178939819336e+00	-1.573699355125427246e+00	-1.892464160919189453e+00	-2.125093698501586914e+00	-2.250820159912109375e+00	-2.258458614349365234e+00	-2.147120237350463867e+00	-1.925848364830017090e+00	-1.612249970436096191e+00	-1.230324387550354004e+00	-8.077697157859802246e-01	-3.730987608432769775e-01	4.709484055638313293e-02	4.304122924804687500e-01	7.602354884147644043e-01	1.026492834091186523e+00	1.225600957870483398e+00	1.359692931175231934e+00	1.435338377952575684e+00	1.462011814117431641e+00	1.450562715530395508e+00	1.411897301673889160e+00	1.355999469757080078e+00	1.291333198547363281e+00	1.224591255187988281e+00	1.160697102546691895e+00	1.102955341339111328e+00	1.053251504898071289e+00	1.012238144874572754e+00	9.794848561286926270e-01	9.536113739013671875e-01	9.324363470077514648e-01	9.131824970245361328e-01	8.927579522132873535e-01	8.681151270866394043e-01
5.069208145141601562e-01	4.120703637599945068e-01	3.181802034378051758e-01	2.291446924209594727e-01	1.458569467067718506e-01	6.596490740776062012e-02	-1.585274189710617065e-02	-1.070524379611015320e-01	-2.159018516540527344e-01	-3.498440384864807129e-01	-5.138150453567504883e-01	-7.088100910186767578e-01	-9.309666752815246582e-01	-1.171342968940734863e+00	-1.416451692581176758e+00	-1.649473547935485840e+00	-1.851974368095397949e+00	-2.005882740020751953e+00	-2.095467805862426758e+00	-2.109082698822021484e+00	-2.040467977523803711e+00	-1.889480710029602051e+00	-1.662185549736022949e+00	-1.370333433151245117e+00	-1.030324339866638184e+00	-6.618094444274902344e-01	-2.860942482948303223e-01	7.550999522209167480e-02	4.032680690288543701e-01	6.804485917091369629e-01	8.945321440696716309e-01	1.038144946098327637e+00	1.109666109085083008e+00	1.113445043563842773e+00	1.059569597244262695e+00	9.631258249282836914e-01	8.429412841796875000e-01	7.198569774627685547e-01	6.146604418754577637e-01	5.458789467811584473e-01	5.276838541030883789e-01	5.681655406951904297e-01	6.682104468345642090e-01	8.211466073989868164e-01	1.013234615325927734e+00	1.224988698959350586e+00	1.433206796646118164e+00	1.613495826721191406e+00	1.742993354797363281e+00	1.802935361862182617e+00
-1.745711684226989746e+00	-1.763741374015808105e+00	-1.744647741317749023e+00	-1.693361878395080566e+00	-1.613618135452270508e+00	-1.508039951324462891e+00	-1.378661036491394043e+00	-1.227674841880798340e+00	-1.058162093162536621e+00	-8.745551705360412598e-01	-6.826758384704589844e-01	-4.892974793910980225e-01	-3.013137280941009521e-01	-1.247049942612648010e-01	3.644738346338272095e-02	1.806576699018478394e-01	3.092655539512634277e-01	4.261191785335540771e-01	5.367462635040283203e-01	6.471460461616516113e-01	7.624075412750244141e-01	8.853936195373535156e-01	1.015725255012512207e+00	1.149253487586975098e+00	1.278140902519226074e+00	1.391578555107116699e+00	1.477069139480590820e+00	1.522106766700744629e+00	1.516013145446777344e+00	1.451664686203002930e+00	1.326850891113281250e+00	1.145062685012817383e+00	9.155871272087097168e-01	6.528805494308471680e-01	3.752906322479248047e-01	1.032803356647491455e-01	-1.426291912794113159e-01	-3.439562916755676270e-01	-4.861553311347961426e-01	-5.601055622100830078e-01	-5.630295872688293457e-01	-4.987372159957885742e-01	-3.771541118621826172e-01	-2.131665796041488647e-01	-2.489302121102809906e-02	1.684295237064361572e-01	3.486828207969665527e-01	5.009282827377319336e-01	6.149949431419372559e-01	6.863587498664855957e-01
8.030828237533569336e-01	6.687547564506530762e-01	4.581328332424163818e-01	1.901659369468688965e-01	-1.087570264935493469e-01	-4.073572754859924316e-01	-6.726958751678466797e-01	-8.737012743949890137e-01	-9.845544099807739258e-01	-9.874950647354125977e-01	-8.746899962425231934e-01	-6.489269733428955078e-01	-3.230689764022827148e-01	8.162583410739898682e-02	5.380507111549377441e-01	1.016286373138427734e+00	1.486694574356079102e+00	1.922662615776062012e+00	2.302670717239379883e+00	2.611494541168212891e+00	2.840495824813842773e+00	2.987106561660766602e+00	3.053727388381958008e+00	3.046307086944580078e+00	2.972892045974731445e+00	2.842370033264160156e+00	2.663546323776245117e+00	2.444602966308593750e+00	2.192905187606811523e+00	1.915072917938232422e+00	1.617224216461181641e+00	1.305285215377807617e+00	9.852910041809082031e-01	6.636201143264770508e-01	3.471305072307586670e-01	4.319176077842712402e-02	-2.403883039951324463e-01	-4.955433905124664307e-01	-7.142490148544311523e-01	-8.889566063880920410e-01	-1.013167142868041992e+00	-1.082120895385742188e+00	-1.093539595603942871e+00	-1.048310875892639160e+00	-9.509788155555725098e-01	-8.098923563957214355e-01	-6.369068622589111328e-01	-4.465955495834350586e-01	-2.550219893455505371e-01	-7.821848243474960327e-02
-1.342344284057617188e+00	-1.321583390235900879e+00	-1.241153001785278320e+00	-1.100879311561584473e+00	-9.059076309204101562e-01	-6.666024923324584961e-01	-3.978763222694396973e-01	-1.180097013711929321e-01	1.529148966073989868e-01	3.948066234588623047e-01	5.894100666046142578e-01	7.220240235328674316e-01	7.829351425170898438e-01	7.684344053268432617e-01	6.813120841979980469e-01	5.307711958885192871e-01	3.317427933216094971e-01	1.036426946520805359e-01	-1.313384920358657837e-01	-3.502663969993591309e-01	-5.316313505172729492e-01	-6.574422121047973633e-01	-7.150253057479858398e-01	-6.983197331428527832e-01	-6.084996461868286133e-01	-4.538198709487915039e-01	-2.486816197633743286e-01	-1.202173531055450439e-02	2.347639054059982300e-01	4.700870215892791748e-01	6.743298768997192383e-01	8.316470980644226074e-01	9.312264323234558105e-01	9.679272174835205078e-01	9.423038363456726074e-01	8.601020574569702148e-01	7.313532829284667969e-01	5.692154765129089355e-01	3.886939883232116699e-01	2.053527832031250000e-01	3.409058228135108948e-02	-1.119697764515876770e-01	-2.224429100751876831e-01	-2.904522120952606201e-01	-3.131556212902069092e-01	-2.919621467590332031e-01	-2.323831319808959961e-01	-1.434922814369201660e-01	-3.701471909880638123e-02	7.388267666101455688e-02
-1.388331174850463867e+00	-1.575794816017150879e+00	-1.703001260757446289e+00	-1.768162250518798828e+00	-1.774854183197021484e+00	-1.730240583419799805e+00	-1.643026232719421387e+00	-1.521577000617980957e+00	-1.372557640075683594e+00	-1.200308442115783691e+00	-1.007006883621215820e+00	-7.934782505035400391e-01	-5.603898167610168457e-01	-3.094854652881622314e-01	-4.452626407146453857e-02	2.283100783824920654e-01	5.006809830665588379e-01	7.629255652427673340e-01	1.005300998687744141e+00	1.219313263893127441e+00	1.398836612701416016e+00	1.540783643722534180e+00	1.645205140113830566e+00	1.714839577674865723e+00	1.754239678382873535e+00	1.768690586090087891e+00	1.763151764869689941e+00	1.741429209709167480e+00	1.705718278884887695e+00	1.656558990478515625e+00	1.593168854713439941e+00	1.514026522636413574e+00	1.417564392089843750e+00	1.302820205688476562e+00	1.169934988021850586e+00	1.020435452461242676e+00	8.572719693183898926e-01	6.846244335174560547e-01	5.074997544288635254e-01	3.311636149883270264e-01	1.604683995246887207e-01	-8.306932868435978889e-04	-1.506521701812744141e-01	-2.889214754104614258e-01	-4.175419807434082031e-01	-5.399357080459594727e-01	-6.601688861846923828e-01	-7.817768454551696777e-01	-9.064929485321044922e-01	-1.033146858215332031e+00
-1.438984274864196777e+00	-1.267653226852416992e+00	-1.033324003219604492e+00	-7.644967436790466309e-01	-4.946717321872711182e-01	-2.582674026489257812e-01	-8.658526837825775146e-02	-4.273924510926008224e-03	-2.662063203752040863e-02	-1.578593850135803223e-01	-3.905711174011230469e-01	-7.061641812324523926e-01	-1.076368212699890137e+00	-1.465627193450927734e+00	-1.834232330322265625e+00	-2.141971111297607422e+00	-2.352007627487182617e+00	-2.434644222259521484e+00	-2.370592117309570312e+00	-2.153373718261718750e+00	-1.790548324584960938e+00	-1.303536534309387207e+00	-7.259764075279235840e-01	-1.007084622979164124e-01	5.243325233459472656e-01	1.100883364677429199e+00	1.585235834121704102e+00	1.942656159400939941e+00	2.150815010070800781e+00	2.201823472976684570e+00	2.102668046951293945e+00	1.874039411544799805e+00	1.547749280929565430e+00	1.163077592849731445e+00	7.624953985214233398e-01	3.872549235820770264e-01	7.333013415336608887e-02	-1.518696993589401245e-01	-2.716998457908630371e-01	-2.812175154685974121e-01	-1.868349313735961914e-01	-4.813878796994686127e-03	2.411404550075531006e-01	5.228325128555297852e-01	8.106810450553894043e-01	1.076597452163696289e+00	1.296339869499206543e+00	1.451164245605468750e+00	1.528721094131469727e+00	1.523264646530151367e+00
-1.818548083305358887e+00	-1.957980751991271973e+00	-2.038351774215698242e+00	-2.062220573425292969e+00	-2.035025358200073242e+00	-1.963442087173461914e+00	-1.853873252868652344e+00	-1.711339354515075684e+00	-1.538952589035034180e+00	-1.338011980056762695e+00	-1.108641028404235840e+00	-8.507768511772155762e-01	-5.652728080749511719e-01	-2.548608183860778809e-01	7.522381842136383057e-02	4.170740246772766113e-01	7.604187130928039551e-01	1.093338370323181152e+00	1.403267860412597656e+00	1.678133368492126465e+00	1.907474994659423828e+00	2.083410501480102539e+00	2.201308488845825195e+00	2.260067224502563477e+00	2.261935949325561523e+00	2.211888790130615234e+00	2.116646289825439453e+00	1.983517885208129883e+00	1.819289445877075195e+00	1.629355192184448242e+00	1.417255163192749023e+00	1.184673190116882324e+00	9.318809509277343750e-01	6.585233211517333984e-01	3.646159768104553223e-01	5.159873515367507935e-02	-2.767061889171600342e-01	-6.133739352226257324e-01	-9.480275511741638184e-01	-1.266968965530395508e+00	-1.553864598274230957e+00	-1.790996909141540527e+00	-1.961010217666625977e+00	-2.048974990844726562e+00	-2.044495820999145508e+00	-1.943526506423950195e+00	-1.749563574790954590e+00	-1.473973393440246582e+00	-1.135354161262512207e+00	-7.580076456069946289e-01
-1.380171179771423340e+00	-1.508581399917602539e+00	-1.577835559844970703e+00	-1.588076233863830566e+00	-1.545246839523315430e+00	-1.460223555564880371e+00	-1.347398400306701660e+00	-1.222883105278015137e+00	-1.102544546127319336e+00	-1.000091671943664551e+00	-9.254243373870849609e-01	-8.834286928176879883e-01	-8.733652830123901367e-01	-8.889371752738952637e-01	-9.190601110458374023e-01	-9.492731690406799316e-01	-9.636438488960266113e-01	-9.469484686851501465e-01	-8.868501186370849609e-01	-7.757836580276489258e-01	-6.122775077819824219e-01	-4.015100300312042236e-01	-1.549992859363555908e-01	1.105542182922363281e-01	3.751294910907745361e-01	6.177112460136413574e-01	8.187709450721740723e-01	9.625743031501770020e-01	1.039011716842651367e+00	1.044718861579895020e+00	9.833545088768005371e-01	8.650176525115966797e-01	7.049002647399902344e-01	5.213649868965148926e-01	3.337099850177764893e-01	1.599197983741760254e-01	1.469716336578130722e-02	-9.197679907083511353e-02	-1.555961817502975464e-01	-1.771489083766937256e-01	-1.624605655670166016e-01	-1.210111007094383240e-01	-6.442537903785705566e-02	-4.854003433138132095e-03	4.655620083212852478e-02	8.094422519207000732e-02	9.266346693038940430e-02	7.979927957057952881e-02	4.425730183720588684e-02	-8.566197007894515991e-03
-1.450990438461303711e+00	-1.417197942733764648e+00	-1.334027409553527832e+00	-1.210599541664123535e+00	-1.059130430221557617e+00	-8.932700753211975098e-01	-7.263654470443725586e-01	-5.698946118354797363e-01	-4.322810173034667969e-01	-3.182285726070404053e-01	-2.286304682493209839e-01	-1.610154211521148682e-01	-1.104164570569992065e-01	-7.049478590488433838e-02	-3.472683578729629517e-02	2.531464211642742157e-03	4.525664821267127991e-02	9.534668177366256714e-02	1.526221334934234619e-01	2.152056843042373657e-01	2.801831066608428955e-01	3.444009721279144287e-01	4.052334427833557129e-01	4.611547887325286865e-01	5.119947195053100586e-01	5.588182806968688965e-01	6.034526824951171875e-01	6.477628946304321289e-01	6.928355097770690918e-01	7.382557988166809082e-01	7.816510200500488281e-01	8.186252713203430176e-01	8.431374430656433105e-01	8.482905030250549316e-01	8.274208307266235352e-01	7.753134965896606445e-01	6.893399357795715332e-01	5.703151822090148926e-01	4.229102134704589844e-01	2.555226981639862061e-01	7.958915829658508301e-02	-9.159059822559356689e-02	-2.443696856498718262e-01	-3.664081990718841553e-01	-4.482321739196777344e-01	-4.844706952571868896e-01	-4.745815694332122803e-01	-4.229460656642913818e-01	-3.383012712001800537e-01	-2.325746715068817139e-01
-1.329740166664123535e+00	-1.402848243713378906e+00	-1.416442871093750000e+00	-1.373243808746337891e+00	-1.281505584716796875e+00	-1.154114246368408203e+00	-1.007247090339660645e+00	-8.587429523468017578e-01	-7.263427376747131348e-01	-6.259531974792480469e-01	-5.700863003730773926e-01	-5.666069984436035156e-01	-6.179015040397644043e-01	-7.205476164817810059e-01	-8.655244708061218262e-01	-1.038950562477111816e+00	-1.223289370536804199e+00	-1.398914337158203125e+00	-1.545889735221862793e+00	-1.645801305770874023e+00	-1.683466196060180664e+00	-1.648366570472717285e+00	-1.535671353340148926e+00	-1.346756577491760254e+00	-1.089172959327697754e+00	-7.760601043701171875e-01	-4.250590205192565918e-01	-5.682011693716049194e-02	3.067487478256225586e-01	6.443253755569458008e-01	9.369292855262756348e-01	1.169427514076232910e+00	1.331660985946655273e+00	1.419111847877502441e+00	1.433076739311218262e+00	1.380358934402465820e+00	1.272525787353515625e+00	1.124798536300659180e+00	9.546684026718139648e-01	7.803409099578857422e-01	6.191290020942687988e-01	4.859244525432586670e-01	3.918758034706115723e-01	3.434007465839385986e-01	3.416375815868377686e-01	3.824143409729003906e-01	4.567674100399017334e-01	5.519876480102539062e-01	6.531098484992980957e-01	7.446993589401245117e-01
-1.498905658721923828e+00	-1.594300627708435059e+00	-1.604287862777709961e+00	-1.533276081085205078e+00	-1.393254756927490234e+00	-1.202448606491088867e+00	-9.832987189292907715e-01	-7.600173354148864746e-01	-5.560113191604614258e-01	-3.914769589900970459e-01	-2.814418077468872070e-01	-2.344674915075302124e-01	-2.521414756774902344e-01	-3.293815553188323975e-01	-4.554705619812011719e-01	-6.156464219093322754e-01	-7.930055260658264160e-01	-9.704493880271911621e-01	-1.132416963577270508e+00	-1.266197443008422852e+00	-1.362697362899780273e+00	-1.416633129119873047e+00	-1.426209330558776855e+00	-1.392418861389160156e+00	-1.318153619766235352e+00	-1.207313537597656250e+00	-1.064089179039001465e+00	-8.925287723541259766e-01	-6.964420080184936523e-01	-4.796216189861297607e-01	-2.463031560182571411e-01	-1.737815560773015022e-03	2.472775131464004517e-01	4.920777380466461182e-01	7.221566438674926758e-01	9.256341457366943359e-01	1.090171575546264648e+00	1.204247474670410156e+00	1.258619546890258789e+00	1.247738599777221680e+00	1.170865058898925781e+00	1.032667875289916992e+00	8.431581854820251465e-01	6.169119477272033691e-01	3.716459870338439941e-01	1.263205111026763916e-01	-1.009740978479385376e-01	-2.950463294982910156e-01	-4.452452063560485840e-01	-5.464619994163513184e-01
-1.615657687187194824e+00	-1.853951811790466309e+00	-1.999614715576171875e+00	-2.050640344619750977e+00	-2.014249086380004883e+00	-1.905703186988830566e+00	-1.746266365051269531e+00	-1.560547947883605957e+00	-1.373525023460388184e+00	-1.207584500312805176e+00	-1.079926967620849609e+00	-1.000641822814941406e+00	-9.716843366622924805e-01	-9.868800044059753418e-01	-1.032950162887573242e+00	-1.091416478157043457e+00	-1.141129732131958008e+00	-1.161089062690734863e+00	-1.133190512657165527e+00	-1.044570207595825195e+00	-8.892683982849121094e-01	-6.690406799316406250e-01	-3.932438492774963379e-01	-7.782813161611557007e-02	2.564396262168884277e-01	5.863208174705505371e-01	8.887511491775512695e-01	1.143481016159057617e+00	1.335384368896484375e+00	1.456137180328369141e+00	1.505036115646362305e+00	1.488837242126464844e+00	1.420638084411621094e+00	1.317967772483825684e+00	1.200376510620117188e+00	1.086887240409851074e+00	9.936848878860473633e-01	9.323555827140808105e-01	9.088780283927917480e-01	9.234318733215332031e-01	9.709525108337402344e-01	1.042260050773620605e+00	1.125527620315551758e+00	1.207841038703918457e+00	1.276637673377990723e+00	1.320867896080017090e+00	1.331803917884826660e+00	1.303485989570617676e+00	1.232860326766967773e+00	1.119693517684936523e+00
-1.148051977157592773e+00	-1.077206730842590332e+00	-9.866848587989807129e-01	-8.883928060531616211e-01	-7.941571474075317383e-01	-7.140539288520812988e-01	-6.550318002700805664e-01	-6.200273633003234863e-01	-6.076911687850952148e-01	-6.127458810806274414e-01	-6.268976330757141113e-01	-6.401427388191223145e-01	-6.422560811042785645e-01	-6.242361068725585938e-01	-5.794993042945861816e-01	-5.046709179878234863e-01	-3.998885452747344971e-01	-2.686139047145843506e-01	-1.170199438929557800e-01	4.692115262150764465e-02	2.144915908575057983e-01	3.772573769092559814e-01	5.279291272163391113e-01	6.609508991241455078e-01	7.727702260017395020e-01	8.617980480194091797e-01	9.281175136566162109e-01	9.730287790298461914e-01	9.985300302505493164e-01	1.006826639175415039e+00	9.999449253082275391e-01	9.795004725456237793e-01	9.466444253921508789e-01	9.021834135055541992e-01	8.468367457389831543e-01	7.815735340118408203e-01	7.079514861106872559e-01	6.283748745918273926e-01	5.461997985839843750e-01	4.656387865543365479e-01	3.914550244808197021e-01	3.284721672534942627e-01	2.809652686119079590e-01	2.520234286785125732e-01	2.429869920015335083e-01	2.530600428581237793e-01	2.791801095008850098e-01	3.161959946155548096e-01	3.573604524135589600e-01	3.950952887535095215e-01
-1.713263034820556641e+00	-1.596173882484436035e+00	-1.381416201591491699e+00	-1.081666707992553711e+00	-7.192958593368530273e-01	-3.244442343711853027e-01	6.786295026540756226e-02	4.212583899497985840e-01	7.018436789512634277e-01	8.818455338478088379e-01	9.427036643028259277e-01	8.772299289703369141e-01	6.905800700187683105e-01	3.998998403549194336e-01	3.266287595033645630e-02	-3.761318624019622803e-01	-7.875970005989074707e-01	-1.163020849227905273e+00	-1.467896223068237305e+00	-1.675453901290893555e+00	-1.769288778305053711e+00	-1.744779467582702637e+00	-1.609134674072265625e+00	-1.380073904991149902e+00	-1.083317756652832031e+00	-7.492162585258483887e-01	-4.089542329311370850e-01	-9.082693606615066528e-02	1.829238235950469971e-01	3.983027040958404541e-01	5.505094528198242188e-01	6.435557007789611816e-01	6.886667013168334961e-01	7.017694115638732910e-01	7.005054950714111328e-01	7.012624144554138184e-01	7.166936993598937988e-01	7.540883421897888184e-01	8.147858977317810059e-01	8.946415185928344727e-01	9.853544831275939941e-01	1.076338648796081543e+00	1.156742811203002930e+00	1.217252492904663086e+00	1.251395821571350098e+00	1.256222009658813477e+00	1.232354879379272461e+00	1.183543920516967773e+00	1.115884780883789062e+00	1.036889076232910156e+00
-3.496347665786743164e-01	-2.332894951105117798e-01	-1.250199675559997559e-01	-3.963205590844154358e-02	1.108735986053943634e-02	2.091742679476737976e-02	-9.033320471644401550e-03	-6.971512734889984131e-02	-1.448498517274856567e-01	-2.129126638174057007e-01	-2.500995695590972900e-01	-2.338197529315948486e-01	-1.461513936519622803e-01	2.329801768064498901e-02	2.755840122699737549e-01	6.019407510757446289e-01	9.846628308296203613e-01	1.399172544479370117e+00	1.816915035247802734e+00	2.208628416061401367e+00	2.547517061233520508e+00	2.811919212341308594e+00	2.987171173095703125e+00	3.066507101058959961e+00	3.050977706909179688e+00	2.948502063751220703e+00	2.772258281707763672e+00	2.538692712783813477e+00	2.265448331832885742e+00	1.969496488571166992e+00	1.665702462196350098e+00	1.365959882736206055e+00	1.078924059867858887e+00	8.102566003799438477e-01	5.632190704345703125e-01	3.394083082675933838e-01	1.394363492727279663e-01	-3.659197688102722168e-02	-1.888807117938995361e-01	-3.180156946182250977e-01	-4.252335429191589355e-01	-5.127590298652648926e-01	-5.840625166893005371e-01	-6.438929438591003418e-01	-6.979829668998718262e-01	-7.523880600929260254e-01	-8.125177025794982910e-01	-8.820128440856933594e-01	-9.616984724998474121e-01	-1.048870801925659180e+00
-1.568762421607971191e+00	-1.595882177352905273e+00	-1.564800024032592773e+00	-1.481747031211853027e+00	-1.357677936553955078e+00	-1.206601023674011230e+00	-1.043623328208923340e+00	-8.829889893531799316e-01	-7.363799810409545898e-01	-6.116922497749328613e-01	-5.124239325523376465e-01	-4.377230405807495117e-01	-3.830431103706359863e-01	-3.412739634513854980e-01	-3.041490316390991211e-01	-2.636997997760772705e-01	-2.135292589664459229e-01	-1.497167348861694336e-01	-7.123223692178726196e-02	2.017391659319400787e-02	1.205509677529335022e-01	2.246583253145217896e-01	3.270139694213867188e-01	4.228674173355102539e-01	5.089070200920104980e-01	5.835740566253662109e-01	6.469396352767944336e-01	7.001990675926208496e-01	7.449108362197875977e-01	7.821677923202514648e-01	8.118923902511596680e-01	8.324262499809265137e-01	8.405172228813171387e-01	8.317247629165649414e-01	8.011798262596130371e-01	7.445631027221679688e-01	6.591252684593200684e-01	5.445668697357177734e-01	4.036211371421813965e-01	2.422373294830322266e-01	6.932482123374938965e-02	-1.039166375994682312e-01	-2.650028467178344727e-01	-4.013903141021728516e-01	-5.017790198326110840e-01	-5.573409199714660645e-01	-5.627288818359375000e-01	-5.167385935783386230e-01	-4.225332438945770264e-01	-2.873865067958831787e-01
-1.451616287231445312e+00	-1.258671760559082031e+00	-1.033492326736450195e+00	-7.940485477447509766e-01	-5.591242909431457520e-01	-3.457129895687103271e-01	-1.667012572288513184e-01	-2.921325527131557465e-02	6.612021476030349731e-02	1.248602792620658875e-01	1.574914604425430298e-01	1.774128079414367676e-01	1.985353082418441772e-01	2.328902482986450195e-01	2.886421978473663330e-01	3.688215017318725586e-01	4.709644913673400879e-01	5.876926779747009277e-01	7.081063985824584961e-01	8.197336196899414062e-01	9.106861352920532227e-01	9.716477990150451660e-01	9.973525404930114746e-01	9.873110651969909668e-01	9.456793665885925293e-01	8.803192973136901855e-01	8.012477755546569824e-01	7.187743186950683594e-01	6.416751742362976074e-01	5.757336616516113281e-01	5.228955745697021484e-01	4.811706542968750000e-01	4.452680349349975586e-01	4.078240096569061279e-01	3.609769940376281738e-01	2.979905009269714355e-01	2.146279811859130859e-01	1.100372001528739929e-01	-1.300019584596157074e-02	-1.484797745943069458e-01	-2.881521284580230713e-01	-4.228732883930206299e-01	-5.440699458122253418e-01	-6.450439691543579102e-01	-7.218726277351379395e-01	-7.737417221069335938e-01	-8.026593923568725586e-01	-8.126249313354492188e-01	-8.084291815757751465e-01	-7.943428158760070801e-01
-2.064664125442504883e+00	-1.973455667495727539e+00	-1.777047395706176758e+00	-1.490763783454895020e+00	-1.139417171478271484e+00	-7.549239397048950195e-01	-3.731141984462738037e-01	-3.012874163687229156e-02	2.411737143993377686e-01	4.144010543823242188e-01	4.720775783061981201e-01	4.071398675441741943e-01	2.233770042657852173e-01	-6.516370922327041626e-02	-4.356802403926849365e-01	-8.588199615478515625e-01	-1.301324844360351562e+00	-1.728842616081237793e+00	-2.108641624450683594e+00	-2.412012100219726562e+00	-2.616191387176513672e+00	-2.705720424652099609e+00	-2.673191308975219727e+00	-2.519408464431762695e+00	-2.252996921539306641e+00	-1.889532804489135742e+00	-1.450265288352966309e+00	-9.605230093002319336e-01	-4.479055106639862061e-01	5.961961299180984497e-02	5.355888605117797852e-01	9.567549824714660645e-01	1.304520010948181152e+00	1.565989255905151367e+00	1.734576225280761719e+00	1.810126900672912598e+00	1.798565983772277832e+00	1.711110115051269531e+00	1.563121557235717773e+00	1.372708082199096680e+00	1.159179091453552246e+00	9.414873719215393066e-01	7.367717623710632324e-01	5.591152906417846680e-01	4.186156988143920898e-01	3.208434879779815674e-01	2.667315900325775146e-01	2.529030144214630127e-01	2.723968327045440674e-01	3.157138526439666748e-01
-7.187877893447875977e-01	-7.153781056404113770e-01	-6.329573988914489746e-01	-4.770167768001556396e-01	-2.631185054779052734e-01	-1.543186698108911514e-02	2.357650846242904663e-01	4.573328495025634766e-01	6.169049739837646484e-01	6.865116953849792480e-01	6.458002328872680664e-01	4.845067858695983887e-01	2.039103209972381592e-01	-1.828935146331787109e-01	-6.519418954849243164e-01	-1.170486330986022949e+00	-1.699991226196289062e+00	-2.199728488922119141e+00	-2.630576133728027344e+00	-2.958615779876708984e+00	-3.158142566680908203e+00	-3.213797330856323242e+00	-3.121616601943969727e+00	-2.888935327529907227e+00	-2.533185958862304688e+00	-2.079765081405639648e+00	-1.559222459793090820e+00	-1.004114270210266113e+00	-4.458930492401123047e-01	8.780130743980407715e-02	5.751476287841796875e-01	1.001248717308044434e+00	1.358277916908264160e+00	1.644746899604797363e+00	1.864098787307739258e+00	2.022906780242919922e+00	2.128989934921264648e+00	2.189730644226074219e+00	2.210828304290771484e+00	2.195625782012939453e+00	2.145067214965820312e+00	2.058235168457031250e+00	1.933332681655883789e+00	1.768921971321105957e+00	1.565178632736206055e+00	1.324945569038391113e+00	1.054398417472839355e+00	7.632032036781311035e-01	4.641243219375610352e-01	1.721247732639312744e-01
-1.387779474258422852e+00	-1.214445590972900391e+00	-1.010025858879089355e+00	-7.912077307701110840e-01	-5.751497745513916016e-01	-3.774979114532470703e-01	-2.107207328081130981e-01	-8.300352841615676880e-02	2.168980659916996956e-03	4.573345929384231567e-02	5.218472704291343689e-02	2.833514660596847534e-02	-1.804532483220100403e-02	-7.944756746292114258e-02	-1.494863182306289673e-01	-2.232782244682312012e-01	-2.973137497901916504e-01	-3.689087629318237305e-01	-4.354113042354583740e-01	-4.933919906616210938e-01	-5.380551815032958984e-01	-5.630678534507751465e-01	-5.609219074249267578e-01	-5.238316655158996582e-01	-4.450467228889465332e-01	-3.203568756580352783e-01	-1.494963020086288452e-01	6.284884363412857056e-02	3.066744804382324219e-01	5.670742988586425781e-01	8.254464268684387207e-01	1.061367034912109375e+00	1.254895567893981934e+00	1.389001846313476562e+00	1.451774597167968750e+00	1.438096761703491211e+00	1.350531578063964844e+00	1.199275374412536621e+00	1.001146793365478516e+00	7.777253389358520508e-01	5.528569221496582031e-01	3.498418033123016357e-01	1.886595934629440308e-01	8.359330147504806519e-02	4.156455770134925842e-02	6.140838190913200378e-02	1.341937631368637085e-01	2.445540726184844971e-01	3.728494048118591309e-01	4.978631436824798584e-01
-1.066672086715698242e+00	-9.186880588531494141e-01	-6.926059126853942871e-01	-4.095436930656433105e-01	-9.621114283800125122e-02	2.183367758989334106e-01	5.061414241790771484e-01	7.434883117675781250e-01	9.133456349372863770e-01	1.006812095642089844e+00	1.023458600044250488e+00	9.706138968467712402e-01	8.617806434631347656e-01	7.144723534584045410e-01	5.478153228759765625e-01	3.802586197853088379e-01	2.276843339204788208e-01	1.021167486906051636e-01	1.110586803406476974e-02	-4.225691035389900208e-02	-5.882672592997550964e-02	-4.258967563509941101e-02	2.594490069895982742e-04	6.218291819095611572e-02	1.350087672472000122e-01	2.104553431272506714e-01	2.805048525333404541e-01	3.376927971839904785e-01	3.753840029239654541e-01	3.880827128887176514e-01	3.717893958091735840e-01	3.243781328201293945e-01	2.459387183189392090e-01	1.390108615159988403e-01	8.640673011541366577e-03	-1.377920806407928467e-01	-2.909994423389434814e-01	-4.404550194740295410e-01	-5.752683877944946289e-01	-6.851959824562072754e-01	-7.616904377937316895e-01	-7.988675832748413086e-01	-7.942577004432678223e-01	-7.492185235023498535e-01	-6.689189076423645020e-01	-5.618611574172973633e-01	-4.389769434928894043e-01	-3.124001026153564453e-01	-1.940737366676330566e-01	-9.437635540962219238e-02
-1.171108841896057129e+00	-1.211482524871826172e+00	-1.177203536033630371e+00	-1.072693824768066406e+00	-9.099208116531372070e-01	-7.063262462615966797e-01	-4.822754263877868652e-01	-2.584455311298370361e-01	-5.352708697319030762e-02	1.174870729446411133e-01	2.442854493856430054e-01	3.214873373508453369e-01	3.482659161090850830e-01	3.275356292724609375e-01	2.649314105510711670e-01	1.678065806627273560e-01	4.443012923002243042e-02	-9.650673717260360718e-02	-2.460565418004989624e-01	-3.949244320392608643e-01	-5.332640409469604492e-01	-6.505429744720458984e-01	-7.356578111648559570e-01	-7.774225473403930664e-01	-7.654610872268676758e-01	-6.914228796958923340e-01	-5.503398180007934570e-01	-3.418788015842437744e-01	-7.123597711324691772e-02	2.505394816398620605e-01	6.069187521934509277e-01	9.769799709320068359e-01	1.337110638618469238e+00	1.663129925727844238e+00	1.932564735412597656e+00	2.126791238784790039e+00	2.232770919799804688e+00	2.244166374206542969e+00	2.161713600158691406e+00	1.992841243743896484e+00	1.750624179840087891e+00	1.452257990837097168e+00	1.117281079292297363e+00	7.657884359359741211e-01	4.168456494808197021e-01	8.725938946008682251e-02	-2.092122733592987061e-01	-4.621978700160980225e-01	-6.646541953086853027e-01	-8.125174045562744141e-01
-1.167529106140136719e+00	-1.010185241699218750e+00	-7.465582489967346191e-01	-4.042232930660247803e-01	-2.070972509682178497e-02	3.605903089046478271e-01	6.951638460159301758e-01	9.422259926795959473e-01	1.069137215614318848e+00	1.054906249046325684e+00	8.924093842506408691e-01	5.891007781028747559e-01	1.661701202392578125e-01	-3.437251448631286621e-01	-8.998552560806274414e-01	-1.457522273063659668e+00	-1.972385287284851074e+00	-2.404524803161621094e+00	-2.721829414367675781e+00	-2.902408599853515625e+00	-2.935884714126586914e+00	-2.823549270629882812e+00	-2.577484369277954102e+00	-2.218840837478637695e+00	-1.775494098663330078e+00	-1.279329538345336914e+00	-7.634023427963256836e-01	-2.592003941535949707e-01	2.057727873325347900e-01	6.099159121513366699e-01	9.388047456741333008e-01	1.185735344886779785e+00	1.351516127586364746e+00	1.443560242652893066e+00	1.474400401115417480e+00	1.459802627563476562e+00	1.416702270507812500e+00	1.361194252967834473e+00	1.306798696517944336e+00	1.263192296028137207e+00	1.235516667366027832e+00	1.224317193031311035e+00	1.226074934005737305e+00	1.234231472015380859e+00	1.240547776222229004e+00	1.236606121063232422e+00	1.215247035026550293e+00	1.171752095222473145e+00	1.104619503021240234e+00	1.015843987464904785e+00
-3.022139966487884521e-01	-3.635703027248382568e-01	-4.169618785381317139e-01	-4.608464539051055908e-01	-4.938196539878845215e-01	-5.136505365371704102e-01	-5.165464878082275391e-01	-4.968458414077758789e-01	-4.472664296627044678e-01	-3.597362041473388672e-01	-2.267191559076309204e-01	-4.283828288316726685e-02	1.934870779514312744e-01	4.787087142467498779e-01	8.034166097640991211e-01	1.152415275573730469e+00	1.505686283111572266e+00	1.840162515640258789e+00	2.132099390029907227e+00	2.359714746475219727e+00	2.505718708038330078e+00	2.559353828430175781e+00	2.517644166946411133e+00	2.385668039321899414e+00	2.175833940505981445e+00	1.906286954879760742e+00	1.598704338073730469e+00	1.275809884071350098e+00	9.589527249336242676e-01	6.660508513450622559e-01	4.101348221302032471e-01	1.986150443553924561e-01	3.330034762620925903e-02	-8.891444653272628784e-02	-1.748505830764770508e-01	-2.335538268089294434e-01	-2.747460007667541504e-01	-3.074370920658111572e-01	-3.388675749301910400e-01	-3.738787174224853516e-01	-4.147323966026306152e-01	-4.613346755504608154e-01	-5.117642283439636230e-01	-5.629762411117553711e-01	-6.115407943725585938e-01	-6.542857289314270020e-01	-6.887502670288085938e-01	-7.133985161781311035e-01	-7.276034951210021973e-01	-7.314516305923461914e-01
-1.942204952239990234e+00	-1.795541763305664062e+00	-1.591905474662780762e+00	-1.347957372665405273e+00	-1.083447575569152832e+00	-8.194568753242492676e-01	-5.765242576599121094e-01	-3.728575408458709717e-01	-2.228090465068817139e-01	-1.357588171958923340e-01	-1.154961362481117249e-01	-1.601345241069793701e-01	-2.625410854816436768e-01	-4.112147986888885498e-01	-5.915076732635498047e-01	-7.870504260063171387e-01	-9.812262058258056641e-01	-1.158533573150634766e+00	-1.305698990821838379e+00	-1.412438750267028809e+00	-1.471826553344726562e+00	-1.480289459228515625e+00	-1.437310338020324707e+00	-1.344955921173095703e+00	-1.207358717918395996e+00	-1.030257105827331543e+00	-8.206545114517211914e-01	-5.866019725799560547e-01	-3.370630741119384766e-01	-8.179734647274017334e-02	1.688074171543121338e-01	4.040053486824035645e-01	6.130957007408142090e-01	7.859628796577453613e-01	9.137343764305114746e-01	9.895116686820983887e-01	1.009105920791625977e+00	9.716843366622924805e-01	8.802207112312316895e-01	7.416431903839111328e-01	5.665965080261230469e-01	3.687829077243804932e-01	1.639059633016586304e-01	-3.168955072760581970e-02	-2.025302648544311523e-01	-3.354871273040771484e-01	-4.210109114646911621e-01	-4.539614915847778320e-01	-4.339202046394348145e-01	-3.649534583091735840e-01
-1.427287101745605469e+00	-1.476082086563110352e+00	-1.450266957283020020e+00	-1.353184342384338379e+00	-1.195271134376525879e+00	-9.924766421318054199e-01	-7.641799449920654297e-01	-5.308860540390014648e-01	-3.119848072528839111e-01	-1.238249689340591431e-01	2.169982343912124634e-02	1.179359480738639832e-01	1.635946333408355713e-01	1.622702628374099731e-01	1.214746013283729553e-01	5.135515704751014709e-02	-3.671441227197647095e-02	-1.314892768859863281e-01	-2.229995280504226685e-01	-3.033788502216339111e-01	-3.673214912414550781e-01	-4.121656417846679688e-01	-4.376448094844818115e-01	-4.453832805156707764e-01	-4.382288753986358643e-01	-4.195305407047271729e-01	-3.924632966518402100e-01	-3.594947457313537598e-01	-3.220591247081756592e-01	-2.804775834083557129e-01	-2.341258823871612549e-01	-1.818182766437530518e-01	-1.223440021276473999e-01	-5.506945401430130005e-02	1.949710585176944733e-02	9.928138554096221924e-02	1.804496943950653076e-01	2.575047910213470459e-01	3.236858248710632324e-01	3.716360926628112793e-01	3.942563831806182861e-01	3.856256902217864990e-01	3.418556749820709229e-01	2.617512047290802002e-01	1.471782773733139038e-01	3.086063778027892113e-03	-1.628146171569824219e-01	-3.406646847724914551e-01	-5.192772746086120605e-01	-6.870638132095336914e-01
-1.807911634445190430e+00	-1.820861220359802246e+00	-1.769688963890075684e+00	-1.659069538116455078e+00	-1.499671101570129395e+00	-1.307000637054443359e+00	-1.099652051925659180e+00	-8.972130417823791504e-01	-7.181264162063598633e-01	-5.777780413627624512e-01	-4.870339632034301758e-01	-4.513576924800872803e-01	-4.705546200275421143e-01	-5.391122698783874512e-01	-6.470461487770080566e-01	-7.811214923858642578e-01	-9.262964129447937012e-01	-1.067220449447631836e+00	-1.189636588096618652e+00	-1.281542420387268066e+00	-1.334008097648620605e+00	-1.341579556465148926e+00	-1.302260756492614746e+00	-1.217123150825500488e+00	-1.089648246765136719e+00	-9.249460697174072266e-01	-7.289925813674926758e-01	-5.080201625823974609e-01	-2.681413888931274414e-01	-1.524295751005411148e-02	2.448740303516387939e-01	5.061802864074707031e-01	7.620440721511840820e-01	1.004926443099975586e+00	1.226269960403442383e+00	1.416673302650451660e+00	1.566386938095092773e+00	1.666101336479187012e+00	1.707930088043212891e+00	1.686444282531738281e+00	1.599593400955200195e+00	1.449354171752929688e+00	1.242004513740539551e+00	9.879699349403381348e-01	7.012726664543151855e-01	3.986535668373107910e-01	9.847867488861083984e-02	-1.804652661085128784e-01	-4.201948642730712891e-01	-6.047117710113525391e-01
2.782736420631408691e-01	3.945756554603576660e-01	4.966791570186614990e-01	5.741732716560363770e-01	6.178224682807922363e-01	6.214936971664428711e-01	5.837650299072265625e-01	5.088888406753540039e-01	4.068829715251922607e-01	2.926664054393768311e-01	1.843205988407135010e-01	1.007165387272834778e-01	5.886542424559593201e-02	7.140706479549407959e-02	1.446343064308166504e-01	2.773650288581848145e-01	4.608369171619415283e-01	6.796371340751647949e-01	9.135208129882812500e-01	1.139845371246337891e+00	1.336266160011291504e+00	1.483320116996765137e+00	1.566554307937622070e+00	1.577943921089172363e+00	1.516458272933959961e+00	1.387775421142578125e+00	1.203259944915771484e+00	9.784195423126220703e-01	7.310958504676818848e-01	4.796398878097534180e-01	2.412730902433395386e-01	3.076552972197532654e-02	-1.405159533023834229e-01	-2.651990950107574463e-01	-3.401838839054107666e-01	-3.666622340679168701e-01	-3.499218821525573730e-01	-2.989499568939208984e-01	-2.258287072181701660e-01	-1.449064463376998901e-01	-7.173641771078109741e-02	-2.180536650121212006e-02	-9.116647765040397644e-03	-4.473711550235748291e-02	-1.354551911354064941e-01	-2.827153205871582031e-01	-4.819881618022918701e-01	-7.227004170417785645e-01	-9.887949824333190918e-01	-1.259916305541992188e+00
1.792910881340503693e-02	-1.696186363697052002e-01	-3.543523550033569336e-01	-5.199166536331176758e-01	-6.510142087936401367e-01	-7.341809272766113281e-01	-7.585460543632507324e-01	-7.165881395339965820e-01	-6.048475503921508789e-01	-4.245062172412872314e-01	-1.817108988761901855e-01	1.124808117747306824e-01	4.426202178001403809e-01	7.898776531219482422e-01	1.133490443229675293e+00	1.452517747879028320e+00	1.727710366249084473e+00	1.943272709846496582e+00	2.088295936584472656e+00	2.157682418823242188e+00	2.152444362640380859e+00	2.079332590103149414e+00	1.949841737747192383e+00	1.778715491294860840e+00	1.582141637802124023e+00	1.375871777534484863e+00	1.173516511917114258e+00	9.852373003959655762e-01	8.169970512390136719e-01	6.704475283622741699e-01	5.434314608573913574e-01	4.309900403022766113e-01	3.266959190368652344e-01	2.240944355726242065e-01	1.180317401885986328e-01	5.676867440342903137e-03	-1.129032745957374573e-01	-2.346875965595245361e-01	-3.541598916053771973e-01	-4.642055034637451172e-01	-5.573042035102844238e-01	-6.268320679664611816e-01	-6.682631969451904297e-01	-6.800739765167236328e-01	-6.641899347305297852e-01	-6.258886456489562988e-01	-5.731616616249084473e-01	-5.156360268592834473e-01	-4.632344543933868408e-01	-4.248014688491821289e-01
-6.279428005218505859e-01	-5.220094919204711914e-01	-4.240429401397705078e-01	-3.436438143253326416e-01	-2.883056402206420898e-01	-2.616327106952667236e-01	-2.620852887630462646e-01	-2.825107574462890625e-01	-3.105939328670501709e-01	-3.302116692066192627e-01	-3.235244750976562500e-01	-2.735075652599334717e-01	-1.665451377630233765e-01	5.306272301822900772e-03	2.427296936511993408e-01	5.384752750396728516e-01	8.777079582214355469e-01	1.239334344863891602e+00	1.598134517669677734e+00	1.927423000335693359e+00	2.201899766921997070e+00	2.400332450866699219e+00	2.507745981216430664e+00	2.516853570938110352e+00	2.428586721420288086e+00	2.251681327819824219e+00	2.001421689987182617e+00	1.697732090950012207e+00	1.362892866134643555e+00	1.019180536270141602e+00	6.867174506187438965e-01	3.817766606807708740e-01	1.156925261020660400e-01	-1.055470481514930725e-01	-2.810497581958770752e-01	-4.142032861709594727e-01	-5.114533305168151855e-01	-5.808715224266052246e-01	-6.307271718978881836e-01	-6.682624220848083496e-01	-6.988303065299987793e-01	-7.254883050918579102e-01	-7.490568161010742188e-01	-7.685688138008117676e-01	-7.819648385047912598e-01	-7.868539690971374512e-01	-7.811635136604309082e-01	-7.635481357574462891e-01	-7.335064411163330078e-01	-6.912354826927185059e-01
-1.725062251091003418e+00	-1.397156119346618652e+00	-1.076167106628417969e+00	-7.764449715614318848e-01	-5.069450736045837402e-01	-2.710232138633728027e-01	-6.701691448688507080e-02	1.104976683855056763e-01	2.689807415008544922e-01	4.160110056400299072e-01	5.574814677238464355e-01	6.962005496025085449e-01	8.311333656311035156e-01	9.574139118194580078e-01	1.067134737968444824e+00	1.150778412818908691e+00	1.199043154716491699e+00	1.204740524291992188e+00	1.164434313774108887e+00	1.079548239707946777e+00	9.567574858665466309e-01	8.076058030128479004e-01	6.474032402038574219e-01	4.935638308525085449e-01	3.636129796504974365e-01	2.731237411499023438e-01	2.338330000638961792e-01	2.521477043628692627e-01	3.281943202018737793e-01	4.555070400238037109e-01	6.213956475257873535e-01	8.079913854598999023e-01	9.939252734184265137e-01	1.156535625457763672e+00	1.274427294731140137e+00	1.330125689506530762e+00	1.312489032745361328e+00	1.218517780303955078e+00	1.054222226142883301e+00	8.343112468719482422e-01	5.806305408477783203e-01	3.194884359836578369e-01	7.822097092866897583e-02	-1.184903532266616821e-01	-2.519528567790985107e-01	-3.118928074836730957e-01	-2.975762486457824707e-01	-2.174547016620635986e-01	-8.744233846664428711e-02	7.182271033525466919e-02
-1.525646567344665527e+00	-1.398290991783142090e+00	-1.233728528022766113e+00	-1.046313405036926270e+00	-8.527813553810119629e-01	-6.700033545494079590e-01	-5.127286314964294434e-01	-3.916711509227752686e-01	-3.122217059135437012e-01	-2.739471793174743652e-01	-2.709138095378875732e-01	-2.927467226982116699e-01	-3.262462615966796875e-01	-3.573245406150817871e-01	-3.730035722255706787e-01	-3.632248342037200928e-01	-3.222526907920837402e-01	-2.495013177394866943e-01	-1.496828794479370117e-01	-3.224340826272964478e-02	8.985874056816101074e-02	2.018995732069015503e-01	2.894460260868072510e-01	3.404549956321716309e-01	3.471178114414215088e-01	3.071784973144531250e-01	2.245133221149444580e-01	1.088594943284988403e-01	-2.530428394675254822e-02	-1.605982482433319092e-01	-2.790609896183013916e-01	-3.646167218685150146e-01	-4.053192734718322754e-01	-3.950271010398864746e-01	-3.342519998550415039e-01	-2.300605475902557373e-01	-9.506256878376007080e-02	5.433595925569534302e-02	2.001264095306396484e-01	3.249947428703308105e-01	4.143765568733215332e-01	4.579907357692718506e-01	4.506742954254150391e-01	3.924844861030578613e-01	2.881628572940826416e-01	1.461647003889083862e-01	-2.249854616820812225e-02	-2.053617686033248901e-01	-3.893803060054779053e-01	-5.615008473396301270e-01
-4.402040839195251465e-01	-1.993768364191055298e-01	3.341821208596229553e-02	2.319181859493255615e-01	3.747100532054901123e-01	4.485475420951843262e-01	4.504851102828979492e-01	3.885167241096496582e-01	2.806366086006164551e-01	1.524721533060073853e-01	3.383613005280494690e-02	-4.531237110495567322e-02	-5.894349515438079834e-02	1.147245988249778748e-02	1.743563115596771240e-01	4.266888499259948730e-01	7.540947198867797852e-01	1.132290840148925781e+00	1.529676556587219238e+00	1.910715699195861816e+00	2.239687919616699219e+00	2.484369039535522461e+00	2.619251012802124023e+00	2.627980470657348633e+00	2.504812002182006836e+00	2.254981517791748047e+00	1.894027829170227051e+00	1.446177005767822266e+00	9.419918656349182129e-01	4.155453145503997803e-01	-9.860261529684066772e-02	-5.683308839797973633e-01	-9.665213227272033691e-01	-1.273041129112243652e+00	-1.475989699363708496e+00	-1.572134494781494141e+00	-1.566551804542541504e+00	-1.471564769744873047e+00	-1.305142402648925781e+00	-1.088960886001586914e+00	-8.463348150253295898e-01	-6.002146005630493164e-01	-3.713976740837097168e-01	-1.770681589841842651e-01	-2.973235957324504852e-02	6.340834498405456543e-02	1.006277576088905334e-01	8.538691699504852295e-02	2.560541592538356781e-02	-6.745732575654983521e-02
3.721378147602081299e-01	5.255993604660034180e-01	6.614508628845214844e-01	7.593455314636230469e-01	8.017922639846801758e-01	7.772625088691711426e-01	6.824457049369812012e-01	5.232634544372558594e-01	3.144578933715820312e-01	7.781206071376800537e-02	-1.607169359922409058e-01	-3.744964897632598877e-01	-5.397971868515014648e-01	-6.389018297195434570e-01	-6.622838377952575684e-01	-6.095599532127380371e-01	-4.891265630722045898e-01	-3.166023790836334229e-01	-1.123802065849304199e-01	1.012924388051033020e-01	3.032430708408355713e-01	4.758946895599365234e-01	6.070582866668701172e-01	6.908195614814758301e-01	7.274944186210632324e-01	7.227653264999389648e-01	6.862177848815917969e-01	6.295529603958129883e-01	5.647644400596618652e-01	5.025324821472167969e-01	4.510198235511779785e-01	4.151700139045715332e-01	3.965190052986145020e-01	3.934552967548370361e-01	4.018099009990692139e-01	4.156350493431091309e-01	4.280337095260620117e-01	4.319358766078948975e-01	4.207599163055419922e-01	3.889440298080444336e-01	3.323691189289093018e-01	2.487062811851501465e-01	1.377154290676116943e-01	1.494243042543530464e-03	-1.553557515144348145e-01	-3.257076740264892578e-01	-5.001059770584106445e-01	-6.672446727752685547e-01	-8.147561550140380859e-01	-9.302871227264404297e-01
5.659343600273132324e-01	8.074505925178527832e-01	1.032837510108947754e+00	1.222155570983886719e+00	1.357624292373657227e+00	1.425597429275512695e+00	1.418130397796630859e+00	1.333966970443725586e+00	1.178839802742004395e+00	9.650593400001525879e-01	7.104436755180358887e-01	4.367063939571380615e-01	1.674768179655075073e-01	-7.384987175464630127e-02	-2.662262618541717529e-01	-3.928406238555908203e-01	-4.426231384277343750e-01	-4.112525880336761475e-01	-3.015908300876617432e-01	-1.235132068395614624e-01	1.068600341677665710e-01	3.684874176979064941e-01	6.372045278549194336e-01	8.878740072250366211e-01	1.096719026565551758e+00	1.243632435798645020e+00	1.314226269721984863e+00	1.301379203796386719e+00	1.206071734428405762e+00	1.037363529205322266e+00	8.114742636680603027e-01	5.500496029853820801e-01	2.778071165084838867e-01	1.984319649636745453e-02	-2.010806202888488770e-01	-3.669557273387908936e-01	-4.663732051849365234e-01	-4.955935776233673096e-01	-4.587266743183135986e-01	-3.670169413089752197e-01	-2.373391687870025635e-01	-9.010770171880722046e-02	5.313199386000633240e-02	1.721315532922744751e-01	2.501091063022613525e-01	2.754334807395935059e-01	2.426713705062866211e-01	1.529237329959869385e-01	1.345424167811870575e-02	-1.633159220218658447e-01
-1.486941128969192505e-01	-2.341289222240447998e-01	-2.407637238502502441e-01	-1.705734878778457642e-01	-3.363179042935371399e-02	1.535394638776779175e-01	3.701243400573730469e-01	5.933917164802551270e-01	8.010411262512207031e-01	9.732953906059265137e-01	1.094573497772216797e+00	1.154629945755004883e+00	1.149114131927490234e+00	1.079559087753295898e+00	9.528661966323852539e-01	7.803893089294433594e-01	5.767375826835632324e-01	3.584156334400177002e-01	1.424043178558349609e-01	-5.523129925131797791e-02	-2.206330299377441406e-01	-3.432685732841491699e-01	-4.168015718460083008e-01	-4.396260678768157959e-01	-4.149786829948425293e-01	-3.505598902702331543e-01	-2.576435208320617676e-01	-1.497213989496231079e-01	-4.081660136580467224e-02	5.632669478654861450e-02	1.319180577993392944e-01	1.803945302963256836e-01	2.010687589645385742e-01	1.980156302452087402e-01	1.791835874319076538e-01	1.548533141613006592e-01	1.356883347034454346e-01	1.307027488946914673e-01	1.454937160015106201e-01	1.810428947210311890e-01	2.332951277494430542e-01	2.935911715030670166e-01	3.498946428298950195e-01	3.886285126209259033e-01	3.968441188335418701e-01	3.643959164619445801e-01	2.857891619205474854e-01	1.614133119583129883e-01	-2.040845574811100960e-03	-1.920633614063262939e-01
-6.589377522468566895e-01	-5.865570902824401855e-01	-4.770382642745971680e-01	-3.490243256092071533e-01	-2.236775159835815430e-01	-1.220919489860534668e-01	-6.288758665323257446e-02	-6.023498997092247009e-02	-1.224726140499114990e-01	-2.513912022113800049e-01	-4.421829283237457275e-01	-6.839924454689025879e-01	-9.609665274620056152e-01	-1.253677010536193848e+00	-1.540783405303955078e+00	-1.800796389579772949e+00	-2.013808250427246094e+00	-2.163063764572143555e+00	-2.236256122589111328e+00	-2.226458787918090820e+00	-2.132627725601196289e+00	-1.959641695022583008e+00	-1.717873811721801758e+00	-1.422321438789367676e+00	-1.091344952583312988e+00	-7.450925111770629883e-01	-4.037305414676666260e-01	-8.562195301055908203e-02	1.943618804216384888e-01	4.262003600597381592e-01	6.055682897567749023e-01	7.340236306190490723e-01	8.184749484062194824e-01	8.699659705162048340e-01	9.019228816032409668e-01	9.281007051467895508e-01	9.605239033699035645e-01	1.007717490196228027e+00	1.073484301567077637e+00	1.156392335891723633e+00	1.250031352043151855e+00	1.343981981277465820e+00	1.425341963768005371e+00	1.480587601661682129e+00	1.497510313987731934e+00	1.466969013214111328e+00	1.384235382080078125e+00	1.249776363372802734e+00	1.069394588470458984e+00	8.537424802780151367e-01
-7.374379038810729980e-02	-8.399506658315658569e-02	-1.119395047426223755e-01	-1.609845012426376343e-01	-2.318684905767440796e-01	-3.215704262256622314e-01	-4.227682352066040039e-01	-5.239934921264648438e-01	-6.105129718780517578e-01	-6.658437848091125488e-01	-6.737051606178283691e-01	-6.201329231262207031e-01	-4.954602420330047607e-01	-2.958889901638031006e-01	-2.444043383002281189e-02	3.088335692882537842e-01	6.873980760574340820e-01	1.089468240737915039e+00	1.489781379699707031e+00	1.861710429191589355e+00	2.179504632949829102e+00	2.420436859130859375e+00	2.566666841506958008e+00	2.606659650802612305e+00	2.536053657531738281e+00	2.357922315597534180e+00	2.082432508468627930e+00	1.725946187973022461e+00	1.309659719467163086e+00	8.579075336456298828e-01	3.962799012660980225e-01	-5.028283968567848206e-02	-4.592592418193817139e-01	-8.120384812355041504e-01	-1.095027685165405273e+00	-1.300310611724853516e+00	-1.425844430923461914e+00	-1.475220084190368652e+00	-1.457045793533325195e+00	-1.384027838706970215e+00	-1.271827340126037598e+00	-1.137767672538757324e+00	-9.994711279869079590e-01	-8.735051751136779785e-01	-7.741246223449707031e-01	-7.122057080268859863e-01	-6.944566965103149414e-01	-7.229768633842468262e-01	-7.952024340629577637e-01	-9.042463898658752441e-01
-5.816773772239685059e-01	-5.746603608131408691e-01	-5.868632197380065918e-01	-6.168448328971862793e-01	-6.602984070777893066e-01	-7.100082635879516602e-01	-7.562746405601501465e-01	-7.877796292304992676e-01	-7.927914261817932129e-01	-7.605417370796203613e-01	-6.825925707817077637e-01	-5.540106296539306641e-01	-3.742030560970306396e-01	-1.473179161548614502e-01	1.178369298577308655e-01	4.083473980426788330e-01	7.081664800643920898e-01	9.994133710861206055e-01	1.263872861862182617e+00	1.484547376632690430e+00	1.647102952003479004e+00	1.741057395935058594e+00	1.760587215423583984e+00	1.704872131347656250e+00	1.577965736389160156e+00	1.388231158256530762e+00	1.147444009780883789e+00	8.696847558021545410e-01	5.701549649238586426e-01	2.640381455421447754e-01	-3.449813276529312134e-02	-3.130901157855987549e-01	-5.617195963859558105e-01	-7.729981541633605957e-01	-9.422075748443603516e-01	-1.067133069038391113e+00	-1.147742271423339844e+00	-1.185778260231018066e+00	-1.184337735176086426e+00	-1.147495865821838379e+00	-1.080019354820251465e+00	-9.871817231178283691e-01	-8.746660947799682617e-01	-7.485190629959106445e-01	-6.151106357574462891e-01	-4.810512363910675049e-01	-3.530355989933013916e-01	-2.375997304916381836e-01	-1.408070325851440430e-01	-6.789697706699371338e-02
-9.217537194490432739e-02	-9.931025654077529907e-02	-1.020603775978088379e-01	-1.009695678949356079e-01	-9.645522385835647583e-02	-8.885268121957778931e-02	-7.848810404539108276e-02	-6.574465334415435791e-02	-5.109737440943717957e-02	-3.510788083076477051e-02	-1.838036440312862396e-02	-1.490841852501034737e-03	1.509346254169940948e-02	3.108523786067962646e-02	4.642210528254508972e-02	6.127519905567169189e-02	7.602231949567794800e-02	9.119657427072525024e-02	1.074309572577476501e-01	1.254193335771560669e-01	1.459075957536697388e-01	1.697121560573577881e-01	1.977440267801284790e-01	2.310009300708770752e-01	2.704871594905853271e-01	3.170354962348937988e-01	3.710321784019470215e-01	4.320802390575408936e-01	4.986630082130432129e-01	5.678856968879699707e-01	6.353691220283508301e-01	6.953508257865905762e-01	7.410174012184143066e-01	7.650635242462158203e-01	7.604358792304992676e-01	7.211959362030029297e-01	6.434082984924316406e-01	5.259382128715515137e-01	3.710341751575469971e-01	1.845756471157073975e-01	-2.410606853663921356e-02	-2.428729981184005737e-01	-4.578671455383300781e-01	-6.549380421638488770e-01	-8.212414979934692383e-01	-9.467919468879699707e-01	-1.025731325149536133e+00	-1.057105183601379395e+00	-1.044996976852416992e+00	-9.979654550552368164e-01
1.397121787071228027e+00	1.417028903961181641e+00	1.384191274642944336e+00	1.297202825546264648e+00	1.158628344535827637e+00	9.752941131591796875e-01	7.580402493476867676e-01	5.209190249443054199e-01	2.799189090728759766e-01	5.137656256556510925e-02	-1.497019827365875244e-01	-3.111689388751983643e-01	-4.248882532119750977e-01	-4.873456358909606934e-01	-4.996320009231567383e-01	-4.668208360671997070e-01	-3.968624770641326904e-01	-2.991992831230163574e-01	-1.833457499742507935e-01	-5.766709893941879272e-02	7.146237790584564209e-02	2.000279277563095093e-01	3.262679874897003174e-01	4.501772522926330566e-01	5.727607607841491699e-01	6.952068209648132324e-01	8.181358575820922852e-01	9.410480856895446777e-01	1.062037348747253418e+00	1.177784442901611328e+00	1.283794164657592773e+00	1.374808430671691895e+00	1.445319533348083496e+00	1.490098118782043457e+00	1.504676103591918945e+00	1.485735893249511719e+00	1.431381106376647949e+00	1.341285586357116699e+00	1.216723203659057617e+00	1.060498118400573730e+00	8.767920136451721191e-01	6.709547638893127441e-01	4.492586255073547363e-01	2.186382263898849487e-01	-1.356864813715219498e-02	-2.398720532655715942e-01	-4.528809487819671631e-01	-6.455737948417663574e-01	-8.116130828857421875e-01	-9.457147717475891113e-01
2.406633198261260986e-01	2.066594958305358887e-01	2.085007876157760620e-01	2.431178390979766846e-01	3.030515015125274658e-01	3.777291178703308105e-01	4.550383985042572021e-01	5.229827165603637695e-01	5.712094306945800781e-01	5.922358632087707520e-01	5.822493433952331543e-01	5.414167046546936035e-01	4.737037420272827148e-01	3.862615823745727539e-01	2.884806096553802490e-01	1.908432245254516602e-01	1.037165671586990356e-01	3.622443228960037231e-02	-4.685976542532444000e-03	-1.489851996302604675e-02	6.541361566632986069e-03	5.742817744612693787e-02	1.327095776796340942e-01	2.250688821077346802e-01	3.257192075252532959e-01	4.253360033035278320e-01	5.150403380393981934e-01	5.873304009437561035e-01	6.368514299392700195e-01	6.609018445014953613e-01	6.595995426177978516e-01	6.356787681579589844e-01	5.939415097236633301e-01	5.404439568519592285e-01	4.815411865711212158e-01	4.229405820369720459e-01	3.689127564430236816e-01	3.217907547950744629e-01	2.818387746810913086e-01	2.475124895572662354e-01	2.160603106021881104e-01	1.843497306108474731e-01	1.497535854578018188e-01	1.109147593379020691e-01	6.822743266820907593e-02	2.392847649753093719e-02	-1.822845824062824249e-02	-5.366051942110061646e-02	-7.787779718637466431e-02	-8.746866136789321899e-02
-1.073710203170776367e+00	-1.059966444969177246e+00	-9.809327125549316406e-01	-8.486119508743286133e-01	-6.811940670013427734e-01	-5.007042288780212402e-01	-3.302566409111022949e-01	-1.912558227777481079e-01	-1.008732318878173828e-01	-7.007707655429840088e-02	-1.024174988269805908e-01	-1.936808377504348755e-01	-3.324311077594757080e-01	-5.013599991798400879e-01	-6.792787313461303711e-01	-8.435127139091491699e-01	-9.724168777465820312e-01	-1.047719240188598633e+00	-1.056435704231262207e+00	-9.921561479568481445e-01	-8.555919528007507324e-01	-6.543606519699096680e-01	-4.020688533782958984e-01	-1.168189719319343567e-01	1.806864887475967407e-01	4.692413210868835449e-01	7.292189598083496094e-01	9.444317817687988281e-01	1.103573203086853027e+00	1.201087594032287598e+00	1.237363338470458984e+00	1.218226790428161621e+00	1.153800010681152344e+00	1.056880831718444824e+00	9.410747289657592773e-01	8.189565539360046387e-01	7.005264163017272949e-01	5.921835303306579590e-01	4.963409602642059326e-01	4.117060005664825439e-01	3.341367244720458984e-01	2.579001486301422119e-01	1.771021634340286255e-01	8.704316616058349609e-02	-1.471959520131349564e-02	-1.277604848146438599e-01	-2.486962527036666870e-01	-3.715976774692535400e-01	-4.887985885143280029e-01	-5.919436812400817871e-01
-1.075946167111396790e-01	-3.594759702682495117e-01	-5.673431158065795898e-01	-7.190659046173095703e-01	-8.095165491104125977e-01	-8.404804468154907227e-01	-8.198817968368530273e-01	-7.604352831840515137e-01	-6.778762936592102051e-01	-5.889577269554138184e-01	-5.094221830368041992e-01	-4.521640241146087646e-01	-4.257774949073791504e-01	-4.336462616920471191e-01	-4.736667871475219727e-01	-5.386200547218322754e-01	-6.171295046806335449e-01	-6.950797438621520996e-01	-7.573260664939880371e-01	-7.895088791847229004e-01	-7.797841429710388184e-01	-7.202925682067871094e-01	-6.082091927528381348e-01	-4.462419450283050537e-01	-2.424923777580261230e-01	-9.653431363403797150e-03	2.363964766263961792e-01	4.784502089023590088e-01	7.000395655632019043e-01	8.874174356460571289e-01	1.031151771545410156e+00	1.127080559730529785e+00	1.176477909088134766e+00	1.185419917106628418e+00	1.163469910621643066e+00	1.121926307678222656e+00	1.071929931640625000e+00	1.022745847702026367e+00	9.804805517196655273e-01	9.474146366119384766e-01	9.220225214958190918e-01	8.996387720108032227e-01	8.736289739608764648e-01	8.368468880653381348e-01	7.831192016601562500e-01	7.085031867027282715e-01	6.121054887771606445e-01	4.963318705558776855e-01	3.665364384651184082e-01	2.301465421915054321e-01
[truncated: 4,350 more columns]
